# Supplementary material for: Trade-offs shaping transmission of sylvatic dengue and Zika viruses in monkey hosts
Source: Nat Commun. 2024 Mar 27;15:2682. doi: 10.1038/s41467-024-46810-x (PMC10973334; doi:10.1038/s41467-024-46810-x)
Supplement: Supplementary file 4 — Supplementary Data 1 [file 41467_2024_46810_MOESM4_ESM.xlsx]

## Sheet: Data
Supplementary Data 1: Raw data for cynomolgus macaques (Macaca fascicularis) infected with sylvatic dengue virus serotype 2
ID	Sex	Original Treatment	Final Treatment	Day Post-Infection	Date	Number of IT-injected mosquitoes that fed	Number of IT-injected mosquitoes that fed and survived to assay	Number of mosquitoes with detectable DENV-2 in collected saliva	Number IT-injected mosquitoes with saliva positive for DENV-2 after one passage of saliva in C6/36 cells	% IT-injected mosquitoes with saliva positive for DENV-2 after one passage of saliva in C6/36 cells	Estimated titer delivered	Corrected estimated titer delivered (log10)	PRNT50	PRNT80	PRNT90	Viremia (log10pfu/ml+1)	Viremia detected after 1 passage?	Viremia deduced (log10pfu/ml+1)	Number of mosquitoes that engorged	Number of mosquitoes that engorged AND survived to titer	Number of mosquitoes with detectable body infection	Number of mosquitoes with detectable leg infection	% mosquitoes infected (body)	% mosquitoes infected (legs)	% mosquitoes infected (body or legs)	Mean titer of infected mosquitoes (bodies)	SE of mean titer of infected mosquitoes (bodies)	Mean titer of infected mosquitoes (legs)	SE of mean titer of infected mosquitoes (legs)	Weight (kg)	% NK cells	Number NK cells
NV289	M	Control	Control	-20	2020-10-20																									4.4
UG171	F	Control	Control	-20	2020-10-20																									2.9
NV259	F	Control	Control	-20	2020-10-20																									3.5
SB393	M	1 Mosquito	1 Mosquito	-20	2020-10-20																									3.5
FR469A	M	1 Mosquito	1 Mosquito	-20	2020-10-20																									3.2
UG253A	M	1 Mosquito	Control	-20	2020-10-20																									3
BC407	F	1 Mosquito	1 Mosquito	-20	2020-10-20																									3
CP60	F	1 Mosquito	1 Mosquito	-20	2020-10-20																									3.2
BC116A	M	10 Mosquitos	10 Mosquitos	-20	2020-10-20																									3.2
FR423A	M	10 Mosquitos	10 Mosquitos	-20	2020-10-20																									3.3
SB395	F	10 Mosquitos	10 Mosquitos	-20	2020-10-20																									3.2
FR840	F	10 Mosquitos	10 Mosquitos	-20	2020-10-20																									3.5
BC167	F	10 Mosquitos	10 Mosquitos	-20	2020-10-20																									3.2
NV289	M	Control	Control	-10	2020-10-30								19	19	19
UG171	F	Control	Control	-10	2020-10-30								19	19	19
NV259	F	Control	Control	-10	2020-10-30								19	19	19
SB393	M	1 Mosquito	1 Mosquito	-10	2020-10-30								19	19	19
FR469A	M	1 Mosquito	1 Mosquito	-10	2020-10-30								19	19	19
UG253A	M	1 Mosquito	Control	-10	2020-10-30								19	19	19
BC407	F	1 Mosquito	1 Mosquito	-10	2020-10-30								19	19	19
CP60	F	1 Mosquito	1 Mosquito	-10	2020-10-30								19	19	19
BC116A	M	10 Mosquitos	10 Mosquitos	-10	2020-10-30								19	19	19
FR423A	M	10 Mosquitos	10 Mosquitos	-10	2020-10-30								19	19	19
SB395	F	10 Mosquitos	10 Mosquitos	-10	2020-10-30								19	19	19
FR840	F	10 Mosquitos	10 Mosquitos	-10	2020-10-30								19	19	19
BC167	F	10 Mosquitos	10 Mosquitos	-10	2020-10-30								19	19	19
NV289	M	Control	Control	-7	2020-11-02
UG171	F	Control	Control	-7	2020-11-02
NV259	F	Control	Control	-7	2020-11-02
SB393	M	1 Mosquito	1 Mosquito	-7	2020-11-02
FR469A	M	1 Mosquito	1 Mosquito	-7	2020-11-02
UG253A	M	1 Mosquito	Control	-7	2020-11-02
BC407	F	1 Mosquito	1 Mosquito	-7	2020-11-02
CP60	F	1 Mosquito	1 Mosquito	-7	2020-11-02
BC116A	M	10 Mosquitos	10 Mosquitos	-7	2020-11-02
FR423A	M	10 Mosquitos	10 Mosquitos	-7	2020-11-02
SB395	F	10 Mosquitos	10 Mosquitos	-7	2020-11-02
FR840	F	10 Mosquitos	10 Mosquitos	-7	2020-11-02
BC167	F	10 Mosquitos	10 Mosquitos	-7	2020-11-02
NV289	M	Control	Control	0	2020-11-09	8	8	0	0	0	0	0				0	N	0												4.5	9.5	2857
UG171	F	Control	Control	0	2020-11-09	5	3	0	0	0	0	0				0	N	0												2.8	0.5	147
NV259	F	Control	Control	0	2020-11-09	9	8	0	0	0	0	0				0	N	0												3.7	4.1	1271
SB393	M	1 Mosquito	1 Mosquito	0	2020-11-09	1	1	0	0	0	0	1.30103				0	N	0												3.5	8.6	2587
FR469A	M	1 Mosquito	1 Mosquito	0	2020-11-09	1	1	0	1	100	0	1.30103				0	N	0												3.1	7.9	2404
UG253A	M	1 Mosquito	Control	0	2020-11-10	1	0	0	0	0	0	0				0	N	0												3	3	907
BC407	F	1 Mosquito	1 Mosquito	0	2020-11-10	1	1	0	1	100	0	1.30103				0	N	0												3.2	3.6	1066
CP60	F	1 Mosquito	1 Mosquito	0	2020-11-09	1	1	0	1	100	0	1.30103				0	N	0												3.1	0.4	125
BC116A	M	10 Mosquitos	10 Mosquitos	0	2020-11-09	7	7	0	6	86	0	2.07918				0	N	0												3.2	5	1534
FR423A	M	10 Mosquitos	10 Mosquitos	0	2020-11-09	8	8	0	5	63	0	2				0	N	0												3.2	0.1	16
SB395	F	10 Mosquitos	10 Mosquitos	0	2020-11-09	8	8	0	3	38	0	1.77815				0	N	0												3.3	2.2	671
FR840	F	10 Mosquitos	10 Mosquitos	0	2020-11-09	9	9	0	4	44	0	1.90309				0	N	0												3.8	4.1	1324
BC167	F	10 Mosquitos	10 Mosquitos	0	2020-11-09	7	7	0	3	43	0	1.77815				0	N	0												3.1	0.2	54
NV289	M	Control	Control	1	2020-11-10											0	N	0	9	8	0	0	0	0	0	0	0	0	0	4.6	4	1186
UG171	F	Control	Control	1	2020-11-10											0	N	0	7	5	0	0	0	0	0	0	0	0	0	3	0.8	239
NV259	F	Control	Control	1	2020-11-10											0	N	0	6	5	0	0	0	0	0	0	0	0	0	3.8	4.7	1405
SB393	M	1 Mosquito	1 Mosquito	1	2020-11-10											0	N	0	7	5	0	0	0	0	0	0	0	0	0	3.5	6.9	2079
FR469A	M	1 Mosquito	1 Mosquito	1	2020-11-10											0	N	0	7	5	0	0	0	0	0	0	0	0	0	3.2	5	1490
UG253A	M	1 Mosquito	Control	1	2020-11-11											0	N	0	5	4	0	0	0	0	0	0	0	0	0	3	7.6	2303
BC407	F	1 Mosquito	1 Mosquito	1	2020-11-11											0	N	0	6	5	0	0	0	0	0	0	0	0	0	3.2	11	3431
CP60	F	1 Mosquito	1 Mosquito	1	2020-11-10											0	N	0	6	5	0	0	0	0	0	0	0	0	0	3.2	1.24	334
BC116A	M	10 Mosquitos	10 Mosquitos	1	2020-11-10											0	N	0	7	7	0	0	0	0	0	0	0	0	0	3.3	2.1	628
FR423A	M	10 Mosquitos	10 Mosquitos	1	2020-11-10											0	N	0	8	4	0	0	0	0	0	0	0	0	0	3.4	0.2	66
SB395	F	10 Mosquitos	10 Mosquitos	1	2020-11-10											0	N	0	8	7	0	0	0	0	0	0	0	0	0	3.4	2.6	767
FR840	F	10 Mosquitos	10 Mosquitos	1	2020-11-10											0	N	0	9	7	0	0	0	0	0	0	0	0	0	3.9	3	909
BC167	F	10 Mosquitos	10 Mosquitos	1	2020-11-10											0	N	0	8	5	0	0	0	0	0	0	0	0	0	3.2	0.5	153
NV289	M	Control	Control	2	2020-11-11											0	N	0	6	5	0	0	0	0	0	0	0	0	0	4.7	7.3	2307
UG171	F	Control	Control	2	2020-11-11											0	N	0	5	4	0	0	0	0	0	0	0	0	0	2.9	0.6	184
NV259	F	Control	Control	2	2020-11-11											0	N	0	5	4	0	0	0	0	0	0	0	0	0	3.7	6.1	1909
SB393	M	1 Mosquito	1 Mosquito	2	2020-11-11													0	8	7	0	0	0	0	0	0	0	0	0	3.5	6.9	2164
FR469A	M	1 Mosquito	1 Mosquito	2	2020-11-11											0	N	0	7	5	0	0	0	0	0	0	0	0	0	3.2	6.2	1896
UG253A	M	1 Mosquito	Control	2	2020-11-12											0	N	0	8	2	0	0	0	0	0	0	0	0	0	2.9	4.9	1458
BC407	F	1 Mosquito	1 Mosquito	2	2020-11-12											0	N	0	6	5	0	0	0	0	0	0	0	0	0	3.1	5.3	1590
CP60	F	1 Mosquito	1 Mosquito	2	2020-11-11											0	N	0	10	7	0	0	0	0	0	0	0	0	0	3.2	0.9	286
BC116A	M	10 Mosquitos	10 Mosquitos	2	2020-11-11											0	N	0	8	7	0	0	0	0	0	0	0	0	0	3.2	2.2	681
FR423A	M	10 Mosquitos	10 Mosquitos	2	2020-11-11											0	N	0	7	4	0	0	0	0	0	0	0	0	0	3.4	0.1	36
SB395	F	10 Mosquitos	10 Mosquitos	2	2020-11-11											0	N	0	7	6	0	0	0	0	0	0	0	0	0	3.4	2.8	886
FR840	F	10 Mosquitos	10 Mosquitos	2	2020-11-11											0	N	0	8	4	0	0	0	0	0	0	0	0	0	3.9	3.1	946
BC167	F	10 Mosquitos	10 Mosquitos	2	2020-11-11											0	N	0	7	6	0	0	0	0	0	0	0	0	0	3.2	1.2	372
NV289	M	Control	Control	3	2020-11-12											0	N	0	7	3	0	0	0	0	0	0	0	0	0	4.7	7.6	2322
UG171	F	Control	Control	3	2020-11-12											0	N	0	7	7	0	0	0	0	0	0	0	0	0	3	0.5	154
NV259	F	Control	Control	3	2020-11-12											0	N	0	5	2	0	0	0	0	0	0	0	0	0	3.7	6	1786
SB393	M	1 Mosquito	1 Mosquito	3	2020-11-12											0	N	0	7	6	0	0	0	0	0	0	0	0	0	3.2	9.7	2901
FR469A	M	1 Mosquito	1 Mosquito	3	2020-11-12											0	N	0	6	4	0	0	0	0	0	0	0	0	0	3.2	11	3592
UG253A	M	1 Mosquito	Control	3	2020-11-13											0	N	0	7	5	0	0	0	0	0	0	0	0	0	3	5.4	1618
BC407	F	1 Mosquito	1 Mosquito	3	2020-11-13											0	N	0	7	2	0	0	0	0	0	0	0	0	0	3.2	3.1	944
CP60	F	1 Mosquito	1 Mosquito	3	2020-11-12											0	N	0	6	4	0	0	0	0	0	0	0	0	0	3	1.1	342
BC116A	M	10 Mosquitos	10 Mosquitos	3	2020-11-12											0	N	0	6	3	0	0	0	0	0	0	0	0	0	3.3	2.8	853
FR423A	M	10 Mosquitos	10 Mosquitos	3	2020-11-12											0	N	0	7	5	0	0	0	0	0	0	0	0	0	3.4	0.02	14
SB395	F	10 Mosquitos	10 Mosquitos	3	2020-11-12											0	N	0	8	5	0	0	0	0	0	0	0	0	0	3.2	3.3	995
FR840	F	10 Mosquitos	10 Mosquitos	3	2020-11-12											0	N	0	9	5	0	0	0	0	0	0	0	0	0	3.8	3.3	1002
BC167	F	10 Mosquitos	10 Mosquitos	3	2020-11-12											0	N	0	7	4	0	0	0	0	0	0	0	0	0	3.1	1.3	402
NV289	M	Control	Control	4	2020-11-13											0	N	0	6	5	0	0	0	0	0	0	0	0	0	4.6	7.3	2196
UG171	F	Control	Control	4	2020-11-13											0	N	0	5	4	0	0	0	0	0	0	0	0	0	3.1	0.4	116
NV259	F	Control	Control	4	2020-11-13											0	N	0	7	6	0	0	0	0	0	0	0	0	0	3.7	4.5	1341
SB393	M	1 Mosquito	1 Mosquito	4	2020-11-13											0	N	0	6	3	0	0	0	0	0	0	0	0	0	3.5	5.2	1554
FR469A	M	1 Mosquito	1 Mosquito	4	2020-11-13											3.89	Y	3.89	7	5	0	0	0	0	0	0	0	0	0	3.2	7.2	2161
UG253A	M	1 Mosquito	Control	4	2020-11-14											0	N	0	8	6	0	0	0	0	0	0	0	0	0	3	7.4	2219
BC407	F	1 Mosquito	1 Mosquito	4	2020-11-14											0	N	0	10	6	0	0	0	0	0	0	0	0	0	3.2	3.4	1011
CP60	F	1 Mosquito	1 Mosquito	4	2020-11-13											0	N	0	9	5	0	0	0	0	0	0	0	0	0	2.9	1	314
BC116A	M	10 Mosquitos	10 Mosquitos	4	2020-11-13											1.28	Y	1.28	8	2	0	0	0	0	0	0	0	0	0	3.1	2.6	776
FR423A	M	10 Mosquitos	10 Mosquitos	4	2020-11-13											2.51	Y	2.51	7	5	0	0	0	0	0	0	0	0	0	3.4	0.1	18
SB395	F	10 Mosquitos	10 Mosquitos	4	2020-11-13											0	N	0	7	3	0	0	0	0	0	0	0	0	0	3.2	3	904
FR840	F	10 Mosquitos	10 Mosquitos	4	2020-11-13											0	N	0	6	3	0	0	0	0	0	0	0	0	0	3.8	3.7	1103
BC167	F	10 Mosquitos	10 Mosquitos	4	2020-11-13											0	N	0	7	2	0	0	0	0	0	0	0	0	0	3.1	0.5	138
NV289	M	Control	Control	5	2020-11-14											0	N	0	9	6	0	0	0	0	0	0	0	0	0	4.6	6.9	2068
UG171	F	Control	Control	5	2020-11-14											0	N	0	8	4	0	0	0	0	0	0	0	0	0	3	1	291
NV259	F	Control	Control	5	2020-11-14											0	N	0	6	3	0	0	0	0	0	0	0	0	0	3.7	3.4	1025
SB393	M	1 Mosquito	1 Mosquito	5	2020-11-14											0	N	0	7	4	0	0	0	0	0	0	0	0	0	3.4	10.9	3265
FR469A	M	1 Mosquito	1 Mosquito	5	2020-11-14											0	N	0	10	5	0	0	0	0	0	0	0	0	0	3.2	7.8	2330
UG253A	M	1 Mosquito	Control	5	2020-11-15											0	N	0	10	7	0	0	0	0	0	0	0	0	0	3.1	8.1	2429
BC407	F	1 Mosquito	1 Mosquito	5	2020-11-15											0	N	0	10	7	0	0	0	0	0	0	0	0	0	3	4.5	1363
CP60	F	1 Mosquito	1 Mosquito	5	2020-11-14											0	N	0	8	3	0	0	0	0	0	0	0	0	0	3.2	1.5	456
BC116A	M	10 Mosquitos	10 Mosquitos	5	2020-11-14											0	N	0	10	8	0	0	0	0	0	0	0	0	0	3.3	2.7	803
FR423A	M	10 Mosquitos	10 Mosquitos	5	2020-11-14											0	N	1	9	5	0	3	0	60	60	0	0	3.90305	0.0617318	3.5	0.2	46
SB395	F	10 Mosquitos	10 Mosquitos	5	2020-11-14											0	N	0	6	4	0	0	0	0	0	0	0	0	0	3.2	3.4	1033
FR840	F	10 Mosquitos	10 Mosquitos	5	2020-11-14											0	N	0	9	4	0	0	0	0	0	0	0	0	0	4	2.8	851
BC167	F	10 Mosquitos	10 Mosquitos	5	2020-11-14											0	N	1	10	5	0	1	0	20	20	0	0	6	0	3.1	1	310
NV289	M	Control	Control	6	2020-11-15											0	N	0												4.6	7.7	2298
UG171	F	Control	Control	6	2020-11-15											0	N	0												3	1.3	377
NV259	F	Control	Control	6	2020-11-15											0	N	0												3.5	3.7	1102
SB393	M	1 Mosquito	1 Mosquito	6	2020-11-15											0	N	0												3.5	10.2	3048
FR469A	M	1 Mosquito	1 Mosquito	6	2020-11-15											0	N	0												3.2	8.5	2543
UG253A	M	1 Mosquito	Control	6	2020-11-16											0	N	0												3	8.6	2571
BC407	F	1 Mosquito	1 Mosquito	6	2020-11-16											0	N	0												3.2	7.6	2266
CP60	F	1 Mosquito	1 Mosquito	6	2020-11-15											0	N	0												3.2	1.4	425
BC116A	M	10 Mosquitos	10 Mosquitos	6	2020-11-15											0	N	0												3.3	5.5	1650
FR423A	M	10 Mosquitos	10 Mosquitos	6	2020-11-15											0	N	1												3.4	0.1	17
SB395	F	10 Mosquitos	10 Mosquitos	6	2020-11-15											0	N	0												3.2	3.7	1115
FR840	F	10 Mosquitos	10 Mosquitos	6	2020-11-15											0	N	0												3.9	2.8	851
BC167	F	10 Mosquitos	10 Mosquitos	6	2020-11-15											0	N	0												3.1	1.3	399
NV289	M	Control	Control	7	2020-11-16											0	N	0												4.6	7.1	2144
UG171	F	Control	Control	7	2020-11-16											0	N	0												3.1	0.2	64
NV259	F	Control	Control	7	2020-11-16											0	N	0												3.5	3.9	1186
SB393	M	1 Mosquito	1 Mosquito	7	2020-11-16											0	N	0												3.5	13.3	3989
FR469A	M	1 Mosquito	1 Mosquito	7	2020-11-16											0	N	0												3.2	12.8	3848
UG253A	M	1 Mosquito	Control	7	2020-11-17											0	N	0												3	10.4	3121
BC407	F	1 Mosquito	1 Mosquito	7	2020-11-17											0	N	0												3	5.3	1596
CP60	F	1 Mosquito	1 Mosquito	7	2020-11-16											0	N	0												2.9	2.8	845
BC116A	M	10 Mosquitos	10 Mosquitos	7	2020-11-16											0	N	0												3	1.5	440
FR423A	M	10 Mosquitos	10 Mosquitos	7	2020-11-16											1.9	Y	1.9												3.2	0.01	4
SB395	F	10 Mosquitos	10 Mosquitos	7	2020-11-16											0	N	0												2.9	3.6	1091
FR840	F	10 Mosquitos	10 Mosquitos	7	2020-11-16											0	N	0												4	3.9	1157
BC167	F	10 Mosquitos	10 Mosquitos	7	2020-11-16											0	N	0												2.8	1.4	429
NV289	M	Control	Control	8	2020-11-17													0	4	2	0	0	0	0	0	0	0	0	0	4.7
UG171	F	Control	Control	8	2020-11-17													0	4	4	0	0	0	0	0	0	0	0	0	3.1
NV259	F	Control	Control	8	2020-11-17													0	2	1	0	0	0	0	0	0	0	0	0	3.6
SB393	M	1 Mosquito	1 Mosquito	8	2020-11-17													0	7	5	0	0	0	0	0	0	0	0	0	3.5
FR469A	M	1 Mosquito	1 Mosquito	8	2020-11-17													0	5	4	0	0	0	0	0	0	0	0	0	3.2
UG253A	M	1 Mosquito	Control	8	2020-11-18													0	10	8	0	0	0	0	0	0	0	0	0	2.9
BC407	F	1 Mosquito	1 Mosquito	8	2020-11-18													0	10	9	0	0	0	0	0	0	0	0	0	3
CP60	F	1 Mosquito	1 Mosquito	8	2020-11-17													0	10	6	0	0	0	0	0	0	0	0	0	3.2
BC116A	M	10 Mosquitos	10 Mosquitos	8	2020-11-17													0	6	4	0	0	0	0	0	0	0	0	0	3.3
FR423A	M	10 Mosquitos	10 Mosquitos	8	2020-11-17													0	10	4	0	0	0	0	0	0	0	0	0	3.4
SB395	F	10 Mosquitos	10 Mosquitos	8	2020-11-17													0	5	1	0	0	0	0	0	0	0	0	0	3.3
FR840	F	10 Mosquitos	10 Mosquitos	8	2020-11-17													1	5	4	4	3	100	75	100	4.25255	1.02824	3.74622	0.217372	3.8
BC167	F	10 Mosquitos	10 Mosquitos	8	2020-11-17													0	7	3	0	0	0	0	0	0	0	0	0	3.2
NV289	M	Control	Control	11	2020-11-20											0	N	0	10	9	0	0	0	0	0	0	0	0	0	4.7
UG171	F	Control	Control	11	2020-11-20											0	N	0	7	6	0	0	0	0	0	0	0	0	0	2.9
NV259	F	Control	Control	11	2020-11-20											0	N	0	6	3	0	0	0	0	0	0	0	0	0	3.6
SB393	M	1 Mosquito	1 Mosquito	11	2020-11-20											0	N	0	7	7	0	0	0	0	0	0	0	0	0	3.4
FR469A	M	1 Mosquito	1 Mosquito	11	2020-11-20											0	N	0	10	10	0	0	0	0	0	0	0	0	0	3.2
UG253A	M	1 Mosquito	Control	11	2020-11-21											0	N	0	9	9	0	0	0	0	0	0	0	0	0	3.1
BC407	F	1 Mosquito	1 Mosquito	11	2020-11-21											0	N	0	4	4	0	0	0	0	0	0	0	0	0	3.1
CP60	F	1 Mosquito	1 Mosquito	11	2020-11-20											0	N	0	6	6	0	0	0	0	0	0	0	0	0	3.2
BC116A	M	10 Mosquitos	10 Mosquitos	11	2020-11-20											0	N	0	7	5	0	0	0	0	0	0	0	0	0	3.2
FR423A	M	10 Mosquitos	10 Mosquitos	11	2020-11-20											0	N	0	9	9	0	0	0	0	0	0	0	0	0	3.4
SB395	F	10 Mosquitos	10 Mosquitos	11	2020-11-20											0	N	0	8	7	0	0	0	0	0	0	0	0	0	3.2
FR840	F	10 Mosquitos	10 Mosquitos	11	2020-11-20											0	N	0	5	4	0	0	0	0	0	0	0	0	0	3.9
BC167	F	10 Mosquitos	10 Mosquitos	11	2020-11-20											0	N	0	10	10	0	0	0	0	0	0	0	0	0	3.1
NV289	M	Control	Control	14	2020-11-23											0	N	0	10	5	0	0	0	0	0	0	0	0	0	4.7
UG171	F	Control	Control	14	2020-11-23											0	N	0	10	7	0	0	0	0	0	0	0	0	0	3
NV259	F	Control	Control	14	2020-11-23											0	N	0	10	8	0	0	0	0	0	0	0	0	0	3.5
SB393	M	1 Mosquito	1 Mosquito	14	2020-11-23											0	N	0	9	5	0	0	0	0	0	0	0	0	0	3.5
FR469A	M	1 Mosquito	1 Mosquito	14	2020-11-23											0	N	0	8	5	0	0	0	0	0	0	0	0	0	3.2
UG253A	M	1 Mosquito	Control	14	2020-11-24											0	N	0	9	7	0	0	0	0	0	0	0	0	0	3
BC407	F	1 Mosquito	1 Mosquito	14	2020-11-24											0	N	0	8	7	0	0	0	0	0	0	0	0	0	3
CP60	F	1 Mosquito	1 Mosquito	14	2020-11-23											0	N	0	11	4	0	0	0	0	0	0	0	0	0	3.2
BC116A	M	10 Mosquitos	10 Mosquitos	14	2020-11-23											0	N	0	7	6	0	0	0	0	0	0	0	0	0	3.3
FR423A	M	10 Mosquitos	10 Mosquitos	14	2020-11-23											0	N	0	9	8	0	0	0	0	0	0	0	0	0	3.2
SB395	F	10 Mosquitos	10 Mosquitos	14	2020-11-23											0	N	0	10	9	0	0	0	0	0	0	0	0	0	3.3
FR840	F	10 Mosquitos	10 Mosquitos	14	2020-11-23											0	N	0	8	7	0	0	0	0	0	0	0	0	0	3.9
BC167	F	10 Mosquitos	10 Mosquitos	14	2020-11-23											0	N	0	8	5	0	0	0	0	0	0	0	0	0	3.2
NV289	M	Control	Control	21	2020-11-30											0	N	0	7	4	0	0	0	0	0	0	0	0	0	4.5
UG171	F	Control	Control	21	2020-11-30											0	N	0	10	7	0	0	0	0	0	0	0	0	0	2.8
NV259	F	Control	Control	21	2020-11-30											0	N	0	10	9	0	0	0	0	0	0	0	0	0	3.7
SB393	M	1 Mosquito	1 Mosquito	21	2020-11-30											0	N	0	8	7	0	0	0	0	0	0	0	0	0	3.5
FR469A	M	1 Mosquito	1 Mosquito	21	2020-11-30											0	N	0	10	6	0	0	0	0	0	0	0	0	0	3.2
UG253A	M	1 Mosquito	Control	21	2020-12-01											0	N	0	9	7	0	0	0	0	0	0	0	0	0	3.1
BC407	F	1 Mosquito	1 Mosquito	21	2020-12-01											0	N	0	8	7	0	0	0	0	0	0	0	0	0	3.1
CP60	F	1 Mosquito	1 Mosquito	21	2020-11-30											0	N	0	11	7	0	0	0	0	0	0	0	0	0	3.2
BC116A	M	10 Mosquitos	10 Mosquitos	21	2020-11-30											0	N	0	10	10	0	0	0	0	0	0	0	0	0	3.3
FR423A	M	10 Mosquitos	10 Mosquitos	21	2020-11-30											0	N	0	9	8	0	0	0	0	0	0	0	0	0	3.4
SB395	F	10 Mosquitos	10 Mosquitos	21	2020-11-30											0	N	0	11	10	0	0	0	0	0	0	0	0	0	3.3
FR840	F	10 Mosquitos	10 Mosquitos	21	2020-11-30											0	N	0	10	9	0	0	0	0	0	0	0	0	0	3.6
BC167	F	10 Mosquitos	10 Mosquitos	21	2020-11-30											0	N	0	10	8	0	0	0	0	0	0	0	0	0	3.2
NV289	M	Control	Control	28	2020-12-07								19	19	19	0	N	0	11	6	0	0	0	0	0	0	0	0	0	4.5	10.8	3229
UG171	F	Control	Control	28	2020-12-07								19	19	19	0	N	0	10	3	0	0	0	0	0	0	0	0	0	2.9	0.1	36
NV259	F	Control	Control	28	2020-12-07								19	19	19	0	N	0	10	8	0	0	0	0	0	0	0	0	0	3.6	6.9	2066
SB393	M	1 Mosquito	1 Mosquito	28	2020-12-07								640	40	20	0	N	0	10	10	0	0	0	0	0	0	0	0	0	3.2	12.8	3838
FR469A	M	1 Mosquito	1 Mosquito	28	2020-12-07								1280	160	80	0	N	0	11	9	0	0	0	0	0	0	0	0	0	3.2	15.3	4602
UG253A	M	1 Mosquito	Control	28	2020-12-08								19	19	19	0	N	0	9	3	0	0	0	0	0	0	0	0	0	3.2	11.6	3474
BC407	F	1 Mosquito	1 Mosquito	28	2020-12-08								19	19	19	0	N	0	9	6	0	0	0	0	0	0	0	0	0	3.1	6.4	1924
CP60	F	1 Mosquito	1 Mosquito	28	2020-12-07								640	80	40	0	N	0	11	9	0	0	0	0	0	0	0	0	0	3.2	0.2	73
BC116A	M	10 Mosquitos	10 Mosquitos	28	2020-12-07								320	40	20	0	N	0	4	0										3.3	3.7	1097
FR423A	M	10 Mosquitos	10 Mosquitos	28	2020-12-07								1280	320	160	0	N	0	12	10	0	0	0	0	0	0	0	0	0	3.4	0.02	10
SB395	F	10 Mosquitos	10 Mosquitos	28	2020-12-07								2560	1280	160	0	N	0	10	9	0	0	0	0	0	0	0	0	0	3.4	5.6	1668
FR840	F	10 Mosquitos	10 Mosquitos	28	2020-12-07								2560	320	80	0	N	0	8	7	0	0	0	0	0	0	0	0	0	3.9	4.9	1458
BC167	F	10 Mosquitos	10 Mosquitos	28	2020-12-07								2560	1280	80	0	N	0	9	5	0	0	0	0	0	0	0	0	0	3.2	1.1	331

## Sheet: Column Information
Column	Information
A	Macaca fascicularis ID; animals were assigned to treatments based on a randomization stratified by sex
B	Sex: Male (M) or Female (F)
C	Original Treatment indicates mosquitoes that fed upon each monkey: Control (10 uninfected Aedes albopictus); 1 Mosquito (1 Ae. albopictus that had been previously intrathoracically inoculated with DENV-2 P81407, a sylvatic dengue virus strain from Malaysia); 10 mosquitoes (10 Aedes albopictus that had previously been intrathoracically inoculated with DENV-2 P8-1407)
D	Final Treatment: In one cases in the 1 mosquito treatment (UG253A), the "infecting" mosquito did not produce detectable virus in the saliva and the monkey did not seroconvert on D28. Hence this animal was reassigned to the Control treatment. There is precedent for this decision in Hanley et al. 2019. Viruses 11:1072
E	Day Post Infection: Day 0 indicates day on which infectious mosquitoes delivered virus
F	Date: Note that for two monkeys in the 1 mosquito treatment (UG253A and BG407), the single mosquito did not feed on 11/09/2021, and so the feeding was repeated on 11/10/2021, when each monkey was fed upon by its designated mosquito.
G	DAY 0 ONLY / Number of IT-injected mosquitoes that fed: number of Ae. albopictus visibly engorged post-feeding. This includes mosquitoes that did not survive to incubation and force-salivation.
H	DAY 0 ONLY / Number of IT-injected mosquitoes that fed and survived to assay: number of Ae. albopictus visibly engorged post-feeding. These mosquitoes were saved and incubated for 2 days, then force-salivated.
I	DAY 0 ONLY / Number of mosquitoes with detectable ZIKV in collected saliva: After force salivation, saliva samples were titered in C6/36 cells using serial dilution and immunostaining.
J	DAY 0 ONLY / Number IT-injected mosquitoes with saliva positive for ZIKV after one passage of saliva in C6/36 cells: saliva samples were passed once in C6/36 cells and then titered in C6/36 cells via serial dilution and immunostaining
K	DAY 0 ONLY / % IT-injected mosquitoes with saliva positive for ZIKV after one passage of saliva in C6/36 cells: Numbers in Column K divided by Column I
L	Raw estimated titer delivered (FFU). Sum of mosquito titers positive at 2DPI without amplification, so use column J to get an average titer per mosquito (FFU). Cells highlighted in blue are lower bounds (contains counts >100 foci).
M	Corrected estimated titer delivered (log10). Those positive only after passage were assigned a value of 20 (which is half the LOD, could be done also with random numbers)
N	PRNT50: 50% plaque reduction neutralization titer against DENV-2 P8-1409; inverse of dilution of serum needed to reduce virus titer by 50%; limit of detection = 20
O	PRNT80: 80% plaque reduction neutralization titer DENV-2 P8-1409; inverse of dilution of serum needed to reduce virus titer by 80%; limit of detection = 20
P	PRNT90: 90% plaque reduction neutralization titer DENV-2 P8-1409; inverse of dilution of serum needed to reduce virus titer by90%; limit of detection = 20
Q	Viremia (log10pfu/ml) determined by serial dilution of serum on Vero cells and immunostaining to detect foci. Please note that we use plaques to connote both true plaques and foci detected via antibodies. Limit of detection varies but is generally 20 pfu, as serum must be diluted 1:10 or it is toxic to Vero cells and we used a half volume of the diluted sample. However since samples were then pas…
R	Viremia detected after 1 passage?: Generally, 50 µl serum in a total volume (including media) of 3 ml was passaged into one well of confluent Vero cells in a 6-well plate (note that a lower volume of serum was sometimes used if <50 µl was available, and if it becomes necessary to include specific volumes we have these data). Cells were incubated for 4-6 days and then 1.5 ml cell supernatant was h…
S	Viremia deduced. If transmission happened (either body, leg, or saliva), then must have been viremic : assign a value of 10 ( half LOD). This correction is done to fit dose-response relationships. For days where monkeys are not sampled, if viremic before and after, must have been viremic the days in between. We chose to linearize (=mean if the other two samples are 1 day apart from the non-sample…
T	Number of mosquitoes that engorged: Number of Ae. albopictus fed upon mosquitoes ≥ 1 day pi that were visibly engorged after feeding
U	Number of mosquitoes that engorged AND survived to titer: Number of Ae. albopictus fed upon mosquitoes ≥ 1 day pi that were visibly engorged after feeding, but only including mosquitoes that survived handling and collection. This is the number of mosquitoes that were screened through plaque assay to quantify viral titer. For control NHP, these mosquitoes have not been titered
V	Number of mosquitoes with detectable body infection: bodies were homogenized and one half of this sample was titered in C6/36 cells via serial dilution
W	Number of mosquitoes with detectable leg infection. Note that for BC 167, 5DPI, mosquito #2, titer is estimated at 1 * 10^6 logs
X	% mosquitoes infected, positive bodies: Values in V divided by values in U
Y	% mosquitoes infected, positive legs: Values in W divided by values in U
Z	% mosquitoes infected, positive bodies/legs. Percentage of mosquitoes that were positive in at least one assay, either body or legs, divided by total number of mosquitoes assayed (column U)
AA	Mean titer of infected mosquitoes, bodies: mean value of mosquitoes that were positive for DENV-2 only, based off body titers
AB	SE of mean titer of infected mosquitoes, bodies: standard error of value in AA; NA if only one mosquito infected
AC	Mean titer of infected mosquitoes, legs: mean value of mosquitoes that were positive for DENV-2 only, based off leg titers. NOTE that titer for BC167 5DPI's only positive leg sample is an estimate of 1*10^6 log10 PFU/legs
AD	SE of mean titer of infected mosquitoes, legs: standard error of value in AC; NA if only one mosquito infected
AE	Weight (kg): animals were weighed on a scale each time they were sampled
AF	% NK cells: No. NK cells/No. PBMCs
AG	Number NK cells: number of NK cells in clot tube determined by flow cytometry
