# Supplementary material for: Trade-offs shaping transmission of sylvatic dengue and Zika viruses in monkey hosts
Source: Nat Commun. 2024 Mar 27;15:2682. doi: 10.1038/s41467-024-46810-x (PMC10973334; doi:10.1038/s41467-024-46810-x)
Supplement: Supplementary file 5 — Supplementary Data 2 [file 41467_2024_46810_MOESM5_ESM.xlsx]

## Sheet: Data
Supplementary Data 2: Raw data for squirrel monkeys (Saimiri boliviensis) infected with sylvatic dengue virus serotype 2
ID	Name	Sex	Original Treatment	Final Treatment	Day Post-Infection	Date	Number of IT-injected mosquitoes that fed	Number of IT-injected mosquitoes that fed and survived to assay	Number of mosquitoes with detectable DENV-2 in collected saliva	Number IT-injected mosquitoes with saliva positive for DENV-2 after one passage of saliva in C6/36 cells	% IT-injected mosquitoes with saliva positive for DENV-2 after one passage of saliva in C6/36 cells	Estimated titer delivered	Corrected estimated titer delivered (log10)	PRNT50	PRNT80	PRNT90	Viremia (pfu/ml)	Viremia detected after 1 passage?	Viremia deduced	Number of mosquitoes that engorged	Number of mosquitoes that engorged AND survived to titer	Number of mosquitoes with detectable body infection	Number of mosquitoes with detectable leg infection	Number of mosquitoes with positive saliva without amplification	Number of mosquitoes with positive saliva after amplification	% mosquitoes infected (body)	% mosquitoes infected (legs)	% mosquitoes infected (body, legs, or saliva)	Mean titer of infected mosquitoes (bodies)	SE of mean titer of infected mosquitoes (bodies)	Mean titer of infected mosquitoes (legs)	SE of mean titer of infected mosquitoes (legs)	Weight (g)	% NK cells	Number NK cells
6314	Casey Jones	M	15 Mosquitos	15 Mosquitos	-20	2021-03-16
6519	Bethany	M	15 Mosquitos	15 Mosquitos	-20	2021-03-16
4516	Bunny	F	15 Mosquitos	15 Mosquitos	-20	2021-03-16
5045	Neferet	F	15 Mosquitos	15 Mosquitos	-20	2021-03-16
4872	Molly	F	15 Mosquitos	15 Mosquitos	-20	2021-03-16
6401	Steve	M	15 Mosquitos	15 Mosquitos	-20	2021-03-16
6363	Matt	M	15 Mosquitos	15 Mosquitos	-20	2021-03-16
6552	Usher	M	15 Mosquitos	15 Mosquitos	-20	2021-03-16
6242	Kiki	F	15 Mosquitos	15 Mosquitos	-20	2021-03-16
5910	Alouette	F	15 Mosquitos	15 Mosquitos	-20	2021-03-16
6541	Vogle	M	Control	Control	-20	2021-03-16
6321	Rafael	M	Control	Control	-20	2021-03-16
6314	Casey Jones	M	15 Mosquitos	15 Mosquitos	-7	2021-03-29								19	19	19																		5.2	188
6519	Bethany	M	15 Mosquitos	15 Mosquitos	-7	2021-03-29								19	19	19																		4.7	582
4516	Bunny	F	15 Mosquitos	15 Mosquitos	-7	2021-03-29								19	19	19																		1.4	29
5045	Neferet	F	15 Mosquitos	15 Mosquitos	-7	2021-03-29								19	19	19																		2.6	152
4872	Molly	F	15 Mosquitos	15 Mosquitos	-7	2021-03-29								19	19	19																		1.1	99
6401	Steve	M	15 Mosquitos	15 Mosquitos	-7	2021-03-29								19	19	19																		3.1	77
6363	Matt	M	15 Mosquitos	15 Mosquitos	-7	2021-03-29								19	19	19																		3.3	178
6552	Usher	M	15 Mosquitos	15 Mosquitos	-7	2021-03-29								19	19	19																		2.7	732
6242	Kiki	F	15 Mosquitos	15 Mosquitos	-7	2021-03-29								19	19	19																		2.1	84
5910	Alouette	F	15 Mosquitos	15 Mosquitos	-7	2021-03-29								19	19	19																		4.4	226
6541	Vogle	M	Control	Control	-7	2021-03-29								19	19	19																		5.3	256
6321	Rafael	M	Control	Control	-7	2021-03-29								19	19	19																		2.8	367
6314	Casey Jones	M	15 Mosquitos	15 Mosquitos	0	2021-04-05	3	3	0	2	67	0	1.60206				0	N	0														708
6519	Bethany	M	15 Mosquitos	15 Mosquitos	0	2021-04-05	4	4	1	4	100	39.92	1.99965				0	N	0														830
4516	Bunny	F	15 Mosquitos	15 Mosquitos	0	2021-04-05	5	4	3	4	100	1556.88	3.1978				0	N	0														627
5045	Neferet	F	15 Mosquitos	15 Mosquitos	0	2021-04-05	4	3	1	2	67	1836.33	3.26866				0	N	0														659
4872	Molly	F	15 Mosquitos	15 Mosquitos	0	2021-04-05	3	3	1	3	100	39.92	1.90266				0	N	0														618
6401	Steve	M	15 Mosquitos	15 Mosquitos	0	2021-04-05	4	4	1	2	50	39.92	1.77757				0	N	0														698
6363	Matt	M	15 Mosquitos	15 Mosquitos	0	2021-04-05	5	5	0	2	40	0	1.60206				0	N	0														881
6552	Usher	M	15 Mosquitos	15 Mosquitos	0	2021-04-05	4	4	2	3	75	199.6	2.34163				0	N	0														812
6242	Kiki	F	15 Mosquitos	15 Mosquitos	0	2021-04-05	4	4	2	3	75	199.6	2.37949				0	N	0														628
5910	Alouette	F	15 Mosquitos	15 Mosquitos	0	2021-04-05	6	5	4	5	100	199.6	2.34163				0	N	0														657
6541	Vogle	M	Control	Control	0	2021-04-05	2	2	0	0	0						0	N	0														769
6321	Rafael	M	Control	Control	0	2021-04-05	4	4	0	0	0						0	N	0														859
6314	Casey Jones	M	15 Mosquitos	15 Mosquitos	1	2021-04-06											0	N	10	9	9	1	0			11	0	11	1.39794	0	0	0	685	3.5	166
6519	Bethany	M	15 Mosquitos	15 Mosquitos	1	2021-04-06											0	N	0	11	8	0	0			0	0	0	0	0	0	0	825	6.4	1520
4516	Bunny	F	15 Mosquitos	15 Mosquitos	1	2021-04-06											20	Y	20	12	10	7	10			70	100	100	2.46566	0.512329	2.19504	0.401467	617	1.5	36
5045	Neferet	F	15 Mosquitos	15 Mosquitos	1	2021-04-06											0	N	0	10	9	0	0			0	0	0	0	0	0	0	657	2.9	167
4872	Molly	F	15 Mosquitos	15 Mosquitos	1	2021-04-06											0	N	0	13	11	0	0			0	0	0	0	0	0	0	635	2	141
6401	Steve	M	15 Mosquitos	15 Mosquitos	1	2021-04-06													0
6363	Matt	M	15 Mosquitos	15 Mosquitos	1	2021-04-06													0
6552	Usher	M	15 Mosquitos	15 Mosquitos	1	2021-04-06													0
6242	Kiki	F	15 Mosquitos	15 Mosquitos	1	2021-04-06													0
5910	Alouette	F	15 Mosquitos	15 Mosquitos	1	2021-04-06													0
6541	Vogle	M	Control	Control	1	2021-04-06											0	N	0	11	10												777	6.4	382
6321	Rafael	M	Control	Control	1	2021-04-06													0
6314	Casey Jones	M	15 Mosquitos	15 Mosquitos	2	2021-04-07													10
6519	Bethany	M	15 Mosquitos	15 Mosquitos	2	2021-04-07													0
4516	Bunny	F	15 Mosquitos	15 Mosquitos	2	2021-04-07													20
5045	Neferet	F	15 Mosquitos	15 Mosquitos	2	2021-04-07													0
4872	Molly	F	15 Mosquitos	15 Mosquitos	2	2021-04-07													0
6401	Steve	M	15 Mosquitos	15 Mosquitos	2	2021-04-07											0	N	0	3	2	0	0			0	0	0	0	0	0	0	667	5.4	196
6363	Matt	M	15 Mosquitos	15 Mosquitos	2	2021-04-07											20	Y	20	9	9	2	4			22	44	44.4444	1.60874	0.608742	2.35629	0.555026	886	7.5	562
6552	Usher	M	15 Mosquitos	15 Mosquitos	2	2021-04-07											0	N	10	5	5	0	2			0	40	40	0	0	1.0536	0.451545	810	7	412
6242	Kiki	F	15 Mosquitos	15 Mosquitos	2	2021-04-07											0	N	0	15	12	0	0			0	0	0	0	0	0	0	637	1.1	74
5910	Alouette	F	15 Mosquitos	15 Mosquitos	2	2021-04-07											0	N	0	12	12	0	0			0	0	0	0	0	0	0	686	4.1	256
6541	Vogle	M	Control	Control	2	2021-04-07													0
6321	Rafael	M	Control	Control	2	2021-04-07											0	N	0	8	5												845	3.8	309
6314	Casey Jones	M	15 Mosquitos	15 Mosquitos	3	2021-04-08											0	N	10	14	13	1	1	0/13	0/13	8	8	7.69231	4.97772	0	2.74036	0	734
6519	Bethany	M	15 Mosquitos	15 Mosquitos	3	2021-04-08											0	N	0	13	13	0	0	0/13	0/13	0	0	0	0	0	0	0	824
4516	Bunny	F	15 Mosquitos	15 Mosquitos	3	2021-04-08											20	Y	20	7	7	0	0	0/7	0/7	0	0	0	0	0	0	0	607
5045	Neferet	F	15 Mosquitos	15 Mosquitos	3	2021-04-08											0	N	0	11	10	0	0	0/10	0/10	0	0	0	0	0	0	0	663
4872	Molly	F	15 Mosquitos	15 Mosquitos	3	2021-04-08											600	Y	600	14	14	0	0	0/14	0/14	0	0	0	0	0	0	0	614
6401	Steve	M	15 Mosquitos	15 Mosquitos	3	2021-04-08													0
6363	Matt	M	15 Mosquitos	15 Mosquitos	3	2021-04-08													110
6552	Usher	M	15 Mosquitos	15 Mosquitos	3	2021-04-08													0
6242	Kiki	F	15 Mosquitos	15 Mosquitos	3	2021-04-08													0
5910	Alouette	F	15 Mosquitos	15 Mosquitos	3	2021-04-08													0
6541	Vogle	M	Control	Control	3	2021-04-08											0	N	0	14	13												788
6321	Rafael	M	Control	Control	3	2021-04-08													0
6314	Casey Jones	M	15 Mosquitos	15 Mosquitos	4	2021-04-09													10
6519	Bethany	M	15 Mosquitos	15 Mosquitos	4	2021-04-09													0
4516	Bunny	F	15 Mosquitos	15 Mosquitos	4	2021-04-09													15
5045	Neferet	F	15 Mosquitos	15 Mosquitos	4	2021-04-09													0
4872	Molly	F	15 Mosquitos	15 Mosquitos	4	2021-04-09													305
6401	Steve	M	15 Mosquitos	15 Mosquitos	4	2021-04-09											0	N	0	7	6	0	0	0/6	0/6	0	0	0	0	0	0	0	675
6363	Matt	M	15 Mosquitos	15 Mosquitos	4	2021-04-09											200	Y	200	10	4	0	0	0/4	0/4	0	0	0	0	0	0	0	866
6552	Usher	M	15 Mosquitos	15 Mosquitos	4	2021-04-09											0	N	0	8	6	0	0	0/6	0/6	0	0	0	0	0	0	0	771
6242	Kiki	F	15 Mosquitos	15 Mosquitos	4	2021-04-09											0	N	0	13	7	0	0	0/7	0/7	0	0	0	0	0	0	0	660
5910	Alouette	F	15 Mosquitos	15 Mosquitos	4	2021-04-09											0	N	0	14	8	0	0	0/8	0/8	0	0	0	0	0	0	0	710
6541	Vogle	M	Control	Control	4	2021-04-09													0
6321	Rafael	M	Control	Control	4	2021-04-09											0	N	0	11	10												837
6314	Casey Jones	M	15 Mosquitos	15 Mosquitos	5	2021-04-10											0	N	10	11	10	0	0			0	0	0	0	0	0	0	720
6519	Bethany	M	15 Mosquitos	15 Mosquitos	5	2021-04-10											0	N	0	12	10	0	0			0	0	0	0	0	0	0	836
4516	Bunny	F	15 Mosquitos	15 Mosquitos	5	2021-04-10											0	N	10	8	8	1	0			13	0	13	1.60206	0	0	0	601
5045	Neferet	F	15 Mosquitos	15 Mosquitos	5	2021-04-10											0	N	0	14	13	0	0			0	0	0	0	0	0	0	665
4872	Molly	F	15 Mosquitos	15 Mosquitos	5	2021-04-10											0	N	10	8	8	0	0			0	0	0	0	0	0	0	610
6401	Steve	M	15 Mosquitos	15 Mosquitos	5	2021-04-10													0
6363	Matt	M	15 Mosquitos	15 Mosquitos	5	2021-04-10													152.5
6552	Usher	M	15 Mosquitos	15 Mosquitos	5	2021-04-10													0
6242	Kiki	F	15 Mosquitos	15 Mosquitos	5	2021-04-10													0
5910	Alouette	F	15 Mosquitos	15 Mosquitos	5	2021-04-10													0
6541	Vogle	M	Control	Control	5	2021-04-10											0	N	0	12	10												782
6321	Rafael	M	Control	Control	5	2021-04-10													0
6314	Casey Jones	M	15 Mosquitos	15 Mosquitos	6	2021-04-11													10
6519	Bethany	M	15 Mosquitos	15 Mosquitos	6	2021-04-11													0
4516	Bunny	F	15 Mosquitos	15 Mosquitos	6	2021-04-11													25
5045	Neferet	F	15 Mosquitos	15 Mosquitos	6	2021-04-11													0
4872	Molly	F	15 Mosquitos	15 Mosquitos	6	2021-04-11													10
6401	Steve	M	15 Mosquitos	15 Mosquitos	6	2021-04-11													0
6363	Matt	M	15 Mosquitos	15 Mosquitos	6	2021-04-11													105
6552	Usher	M	15 Mosquitos	15 Mosquitos	6	2021-04-11													0
6242	Kiki	F	15 Mosquitos	15 Mosquitos	6	2021-04-11													0
5910	Alouette	F	15 Mosquitos	15 Mosquitos	6	2021-04-11													0
6541	Vogle	M	Control	Control	6	2021-04-11													0
6321	Rafael	M	Control	Control	6	2021-04-11													0
6314	Casey Jones	M	15 Mosquitos	15 Mosquitos	7	2021-04-12											0	N	10	11	8	0	3			0	38	37.5	0	0	2.10034	1.07107	739	4.7	237
6519	Bethany	M	15 Mosquitos	15 Mosquitos	7	2021-04-12											0	N	0	10	10	0	0			0	0	0	0	0	0	0	848	4.7	321
4516	Bunny	F	15 Mosquitos	15 Mosquitos	7	2021-04-12											40	Y	40	4	4	0	0			0	0	0	0	0	0	0	586	1.4	457
5045	Neferet	F	15 Mosquitos	15 Mosquitos	7	2021-04-12											0	N	0	6	3	0	0			0	0	0	0	0	0	0	656	2.8	222
4872	Molly	F	15 Mosquitos	15 Mosquitos	7	2021-04-12											0	N	10	12	10	0	0			0	0	0	0	0	0	0	610	2.8	116
6401	Steve	M	15 Mosquitos	15 Mosquitos	7	2021-04-12													0
6363	Matt	M	15 Mosquitos	15 Mosquitos	7	2021-04-12													57.5
6552	Usher	M	15 Mosquitos	15 Mosquitos	7	2021-04-12													0
6242	Kiki	F	15 Mosquitos	15 Mosquitos	7	2021-04-12													0
5910	Alouette	F	15 Mosquitos	15 Mosquitos	7	2021-04-12													0
6541	Vogle	M	Control	Control	7	2021-04-12											0	N	0	15	14												770	10.9	316
6321	Rafael	M	Control	Control	7	2021-04-12													0
6314	Casey Jones	M	15 Mosquitos	15 Mosquitos	8	2021-04-13													0
6519	Bethany	M	15 Mosquitos	15 Mosquitos	8	2021-04-13													0
4516	Bunny	F	15 Mosquitos	15 Mosquitos	8	2021-04-13													45.71
5045	Neferet	F	15 Mosquitos	15 Mosquitos	8	2021-04-13													0
4872	Molly	F	15 Mosquitos	15 Mosquitos	8	2021-04-13													10
6401	Steve	M	15 Mosquitos	15 Mosquitos	8	2021-04-13											0	N	10	11	9	1	2			11	22	22.2222	2.30103	0	1.45823	0.759257	693	8.3	339
6363	Matt	M	15 Mosquitos	15 Mosquitos	8	2021-04-13											0	N	10	9	8	0	0			0	0	0	0	0	0	0	861	16.6	904
6552	Usher	M	15 Mosquitos	15 Mosquitos	8	2021-04-13											0	N	0	12	10	0	0			0	0	0	0	0	0	0	825	4.2	312
6242	Kiki	F	15 Mosquitos	15 Mosquitos	8	2021-04-13											0	N	10	9	7	0	4			0	57	57.1429	0	0	1.19011	0.208824	664	1	100
5910	Alouette	F	15 Mosquitos	15 Mosquitos	8	2021-04-13											0	N	0	7	6	0	0			0	0	0	0	0	0	0	716	4.7	321
6541	Vogle	M	Control	Control	8	2021-04-13													0
6321	Rafael	M	Control	Control	8	2021-04-13											0	N	0	8	8												815	5	435
6314	Casey Jones	M	15 Mosquitos	15 Mosquitos	11	2021-04-16													0
6519	Bethany	M	15 Mosquitos	15 Mosquitos	11	2021-04-16													0
4516	Bunny	F	15 Mosquitos	15 Mosquitos	11	2021-04-16													62.86
5045	Neferet	F	15 Mosquitos	15 Mosquitos	11	2021-04-16													0
4872	Molly	F	15 Mosquitos	15 Mosquitos	11	2021-04-16													10
6401	Steve	M	15 Mosquitos	15 Mosquitos	11	2021-04-16											0	N	0	6	6	0	0			0	0	0	0	0	0	0	697
6363	Matt	M	15 Mosquitos	15 Mosquitos	11	2021-04-16											0	N	10	0													850
6552	Usher	M	15 Mosquitos	15 Mosquitos	11	2021-04-16											0	N	0	9	9	0	0			0	0	0	0	0	0	0	802
6242	Kiki	F	15 Mosquitos	15 Mosquitos	11	2021-04-16											0	N	0	12	11	0	0			0	0	0	0	0	0	0	650
5910	Alouette	F	15 Mosquitos	15 Mosquitos	11	2021-04-16											0	N	0	4	4	0	0			0	0	0	0	0	0	0	723
6541	Vogle	M	Control	Control	11	2021-04-16													0	4	4												783
6321	Rafael	M	Control	Control	11	2021-04-16											0	N	0	10	9												823
6314	Casey Jones	M	15 Mosquitos	15 Mosquitos	14	2021-04-19											0	N	0	7	7	0	0			0	0	0	0	0	0	0	723
6519	Bethany	M	15 Mosquitos	15 Mosquitos	14	2021-04-19											0	N	0	7	7	0	0			0	0	0	0	0	0	0	831
4516	Bunny	F	15 Mosquitos	15 Mosquitos	14	2021-04-19											80	Y	80	0													576
5045	Neferet	F	15 Mosquitos	15 Mosquitos	14	2021-04-19											0	N	0	3	2	0	0			0	0	0	0	0	0	0	666
4872	Molly	F	15 Mosquitos	15 Mosquitos	14	2021-04-19											20	Y	20	6	6	0	0			0	0	0	0	0	0	0	621
6401	Steve	M	15 Mosquitos	15 Mosquitos	14	2021-04-19											0	N	0	8	8	0	0			0	0	0	0	0	0	0	702
6363	Matt	M	15 Mosquitos	15 Mosquitos	14	2021-04-19											800	Y	800	3	3	0	0			0	0	0	0	0	0	0	833
6552	Usher	M	15 Mosquitos	15 Mosquitos	14	2021-04-19											0	N	0	6	6	0	0			0	0	0	0	0	0	0	775
6242	Kiki	F	15 Mosquitos	15 Mosquitos	14	2021-04-19											0	N	0	6	6	0	0			0	0	0	0	0	0	0	653
5910	Alouette	F	15 Mosquitos	15 Mosquitos	14	2021-04-19											0	N	0	6	6	0	0			0	0	0	0	0	0	0	716
6541	Vogle	M	Control	Control	14	2021-04-19											0	N	0	7	4												791
6321	Rafael	M	Control	Control	14	2021-04-19											0	N	0	4	3												803
6314	Casey Jones	M	15 Mosquitos	15 Mosquitos	21	2021-04-26											0	N	0	13	13	0	0			0	0	0	0	0	0	0	757
6519	Bethany	M	15 Mosquitos	15 Mosquitos	21	2021-04-26											0	N	0	7	5	0	0			0	0	0	0	0	0	0	871
4516	Bunny	F	15 Mosquitos	15 Mosquitos	21	2021-04-26											0	N	0	10	9	0	0			0	0	0	0	0	0	0	568
5045	Neferet	F	15 Mosquitos	15 Mosquitos	21	2021-04-26											0	N	0	7	7	0	0			0	0	0	0	0	0	0	681
4872	Molly	F	15 Mosquitos	15 Mosquitos	21	2021-04-26											0	N	0	7	6	0	0			0	0	0	0	0	0	0	620
6401	Steve	M	15 Mosquitos	15 Mosquitos	21	2021-04-26											0	N	0	10	9	0	0			0	0	0	0	0	0	0	728
6363	Matt	M	15 Mosquitos	15 Mosquitos	21	2021-04-26											0	N	0	9	9	0	0			0	0	0	0	0	0	0	824
6552	Usher	M	15 Mosquitos	15 Mosquitos	21	2021-04-26											0	N	0	7	6	0	0			0	0	0	0	0	0	0	769
6242	Kiki	F	15 Mosquitos	15 Mosquitos	21	2021-04-26											0	N	0	12	10	0	0			0	0	0	0	0	0	0	701
5910	Alouette	F	15 Mosquitos	15 Mosquitos	21	2021-04-26											0	N	0	7	7	0	0			0	0	0	0	0	0	0	732
6541	Vogle	M	Control	Control	21	2021-04-26											0	N	0	10	10												816
6321	Rafael	M	Control	Control	21	2021-04-26											0	N	0	7	7												801
6314	Casey Jones	M	15 Mosquitos	15 Mosquitos	28	2021-05-03								640	640	320	0	N	0	7	5	0	0			0	0	0	0	0	0	0	694
6519	Bethany	M	15 Mosquitos	15 Mosquitos	28	2021-05-03								80	40	20	0	N	0	9	9	0	0			0	0	0	0	0	0	0	830
4516	Bunny	F	15 Mosquitos	15 Mosquitos	28	2021-05-03								640	640	640	0	N	0	11	10	0	0			0	0	0	0	0	0	0	526
5045	Neferet	F	15 Mosquitos	15 Mosquitos	28	2021-05-03								160	80	40	0	N	0	12	12	0	0			0	0	0	0	0	0	0	648
4872	Molly	F	15 Mosquitos	15 Mosquitos	28	2021-05-03								320	160	80	0	N	0	12	10	0	0			0	0	0	0	0	0	0	579
6401	Steve	M	15 Mosquitos	15 Mosquitos	28	2021-05-03								80	40	40	0	N	0	8	8	0	0			0	0	0	0	0	0	0	705
6363	Matt	M	15 Mosquitos	15 Mosquitos	28	2021-05-03								160	80	80	0	N	0	2	2	0	0			0	0	0	0	0	0	0	795
6552	Usher	M	15 Mosquitos	15 Mosquitos	28	2021-05-03								160	80	80	0	N	0	5	5	0	0			0	0	0	0	0	0	0	704
6242	Kiki	F	15 Mosquitos	15 Mosquitos	28	2021-05-03								640	160	80	0	N	0	13	11	0	0			0	0	0	0	0	0	0	632
5910	Alouette	F	15 Mosquitos	15 Mosquitos	28	2021-05-03								640	160	80	0	N	0	9	7	0	0			0	0	0	0	0	0	0	708
6541	Vogle	M	Control	Control	28	2021-05-03								19	19	19	0	N	0	4	4												777
6321	Rafael	M	Control	Control	28	2021-05-03								19	19	19	0	N	0	5	4												766

## Sheet: Column Information
Column	Information
A	Saimiri boliviensis ID; animals were assigned to treatments based on a randomization stratified by sex
B	Name; Saimiri squirrel monkeys were assigned names in addition to ID numbers
C	Sex: Male (M) or Female (F)
D	Original Treatment indicates mosquitoes that fed upon each monkey: Control (4 uninfected Aedes albopictus); 15 mosquitoes (15 Aedes albopictus that had previously been intrathoracically inoculated with DENV-2 P8-1407, a sylvatic dengue virus strain from Malaysia)
E	Final Treatment: For DENV and ZIKV Saimiri squirrel monkeys, same as Original Treatment (?)
F	Day Post Infection: Day 0 indicates day on which infectious mosquitoes delivered virus
G	Date
H	DAY 0 ONLY / Number of IT-injected mosquitoes that fed: number of Ae. albopictus visibly engorged post-feeding. This includes mosquitoes that did not survive to incubation and force-salivation.
I	DAY 0 ONLY / Number of IT-injected mosquitoes that fed and survived to assay: number of Ae. albopictus visibly engorged post-feeding. These mosquitoes were saved and incubated for 2 days, then force-salivated.
J	DAY 0 ONLY / Number of mosquitoes with detectable ZIKV in collected saliva: After force salivation, saliva samples were titered in C6/36 cells using serial dilution and immunostaining.
K	DAY 0 ONLY / Number IT-injected mosquitoes with saliva positive for ZIKV after one passage of saliva in C6/36 cells: saliva samples were passed once in C6/36 cells and then titered in C6/36 cells via serial dilution and immunostaining
L	DAY 0 ONLY / % IT-injected mosquitoes with saliva positive for ZIKV after one passage of saliva in C6/36 cells: Numbers in Column K divided by Column I
M	Raw estimated titer delivered (FFU). Sum of mosquito titers positive at 2DPI without amplification, so use column J to get an average titer per mosquito (FFU). Cells highlighted in blue are lower bounds (contains counts >100 foci).
N	Corrected estimated titer delivered (log10). Those positive only after passage were assigned a value of 20 (which is half the LOD, could be done also with random numbers)
O	PRNT50: 50% plaque reduction neutralization titer against DENV-2 P8-1409; inverse of dilution of serum needed to reduce virus titer by 50%; limit of detection = 20
P	PRNT80: 80% plaque reduction neutralization titer DENV-2 P8-1409; inverse of dilution of serum needed to reduce virus titer by 80%; limit of detection = 20
Q	PRNT90: 90% plaque reduction neutralization titer DENV-2 P8-1409; inverse of dilution of serum needed to reduce virus titer by 90%; limit of detection = 20
R	Viremia (pfu/ml) determined by serial dilution of serum on Vero cells and immunostaining to detect foci. Please note that we use plaques to connote both true plaques and foci detected via antibodies. Limit of detection varies but is generally 20 pfu, as serum must be diluted 1:10 or it is toxic to Vero cells and we used a half volume of the diluted sample. However since samples were then passaged…
S	Viremia detected after 1 passage?: Generally, 50 µl serum in a total volume (including media) of 3 ml was passaged into one well of confluent Vero cells in a 6-well plate (note that a lower volume of serum was sometimes used if <50 µl was available, and if it becomes necessary to include specific volumes we have these data). Cells were incubated for 4-6 days and then 1.5 ml cell supernatant was h…
T	Viremia deduced. If transmission happened (either body, leg, or saliva), then must have been viremic : assign a value of 10 ( half LOD). This correction is done to fit dose-response relationships. For days where monkeys are not sampled, if viremic before and after, must have been viremic the days in between. We chose to linearize (=mean if the other two samples are 1 day apart from the non-sample…
U	Number of mosquitoes that engorged: Number of Ae. albopictus fed upon mosquitoes ≥ 1 day pi that were visibly engorged after feeding
V	Number of mosquitoes that engorged AND survived to titer: Number of Ae. albopictus fed upon mosquitoes ≥ 1 day pi that were visibly engorged after feeding, but only including mosquitoes that survived handling and collection. This is the number of mosquitoes that were screened through plaque assay to quantify viral titer. For control NHP, these mosquitoes have not been titered
W	Number of mosquitoes with detectable body infection: bodies were homogenized and one half of this sample was titered in C6/36 cells via serial dilution
X	Number of mosquitoes with detectable leg infection.
Y	Number of mosquitoes with positive saliva without amplification. Done for days 3 and 4 only. All Saimiri DENV were negative prior to amplification.
Z	Number of mosquitoes with positive saliva after amplification. Done for days 3 and 4 only. Number tested is those which fed and survived to titer (column V)
AA	% mosquitoes infected, positive bodies: Values in W divided by values in V
AB	% mosquitoes infected, positive legs: Values in X divided by values in V
AC	% mosquitoes infected, positive bodies/legs/saliva. Percentage of mosquitoes that were positive in at least one assay (body, legs, saliva), divided by total number of mosquitoes assayed (column V). Note that all saliva D3/D4 samples were negative for DENV here, even post-passage, so this column is an aggregate of positives for body and legs.
AD	Mean titer of infected mosquitoes, bodies: mean value of mosquitoes that were positive for DENV-2 only, based off body titers
AE	SE of mean titer of infected mosquitoes, bodies: standard error of value in AD; NA if only one mosquito infected
AF	Mean titer of infected mosquitoes, legs: mean value of mosquitoes that were positive for DENV-2 only, based off leg titers.
AG	SE of mean titer of infected mosquitoes, legs: standard error of value in AF; NA if only one mosquito infected
AH	Weight (g): animals were weighed on a scale each time they were sampled
AI	% NK cells: No. NK cells/No. PBMCs
AJ	Number NK cells: number of NK cells in clot tube determined by flow cytometry
