# Supplementary material for: Trade-offs shaping transmission of sylvatic dengue and Zika viruses in monkey hosts
Source: Nat Commun. 2024 Mar 27;15:2682. doi: 10.1038/s41467-024-46810-x (PMC10973334; doi:10.1038/s41467-024-46810-x)
Supplement: Supplementary file 6 — Supplementary Data 3 [file 41467_2024_46810_MOESM6_ESM.xlsx]

## Sheet: Data
Supplementary Data 3: Raw data for cynomolgus macaques (Macaca fascicularis) infected with sylvatic Zika virus
ID	Sex	Original Treatment	Final Treatment	Day Post-Infection	Date	Number of IT-injected mosquitoes that fed	Number of IT-injected mosquitoes that fed and survived to assay	Number of mosquitoes with detectable ZIKV in collected saliva	Number IT-injected mosquitoes with saliva positive for ZIKV after one passage of saliva in C6/36 cells	% IT-injected mosquitoes with saliva positive for ZIKV after one passage of saliva in C6/36 cells	Raw estimated titer delivered (FFU)	Corrected estimated titer delivered (log10)	PRNT50	PRNT80	PRNT90	Viremia (pfu/ml)	Viremia (log10 pfu/ml +1)	Viremia detected after 1 passage?	Viremia deduced (log10pfu+1)	Number of mosquitoes that engorged	Total number of mosquitoes exposed (sometimes differs from the expected 15)	Number of mosquitoes that engorged AND survived to titer	Number of mosquitoes with detectable body infection	Number of mosquitoes with detectable leg infection	Number of mosquitoes with positive saliva without amplification	Number of mosquitoes with positive saliva after amplification	% mosquitoes infected (body)	% mosquitoes infected (legs)	% mosquitoes infected (body, legs, or saliva)	Mean titer of infected mosquitoes (bodies)	SE of mean titer of infected mosquitoes (bodies)	Mean titer of infected mosquitoes (legs)	SE of mean titer of infected mosquitoes (legs)	Weight (g)	% NK cells	Number NK cells
UGZ626	F	15 Mosquitos	15 Mosquitos	-20												0	0
EC944	M	15 Mosquitos	15 Mosquitos	-20												0	0
FR1221	F	15 Mosquitos	15 Mosquitos	-20												0	0
UGZ626	F	15 Mosquitos	15 Mosquitos	-19	2022-04-13																														7.3	2784
EC944	M	15 Mosquitos	15 Mosquitos	-19	2022-04-13																														7.4	2298
FR1221	F	15 Mosquitos	15 Mosquitos	-19	2022-04-13																														6.9	1536
UGZ626	F	15 Mosquitos	15 Mosquitos	-7									19	19	19
EC944	M	15 Mosquitos	15 Mosquitos	-7									19	19	19
FR1221	F	15 Mosquitos	15 Mosquitos	-7									19	19	19
UGZ626	F	15 Mosquitos	15 Mosquitos	0	2022-05-02	7	7	7	7	100	25920	4.41363																						2700
EC944	M	15 Mosquitos	15 Mosquitos	0	2022-05-02	11	11	9	10	90.9091	30040	4.47777																						4600
FR1221	F	15 Mosquitos	15 Mosquitos	0	2022-05-02	7	7	5	5	71.4286	26010	4.41514																						2700
UGZ626	F	15 Mosquitos	15 Mosquitos	1	2022-05-03											0	0	N	0	14	16	14	0	0			0	0	0					2680	1.8	714
EC944	M	15 Mosquitos	15 Mosquitos	1	2022-05-03											0	0	N	0	10	15	10	0	0			0	0	0					4720	3.1	1724
FR1221	F	15 Mosquitos	15 Mosquitos	1	2022-05-03											0	0	N	0	11	16	10	0	0			0	0	0					2860	2.6	1473
UGZ626	F	15 Mosquitos	15 Mosquitos	2	2022-05-04											84.1138	1.93		1.93	10	17	10	1	4			10	40	40	2	NA	5.51845	0.92	2600
EC944	M	15 Mosquitos	15 Mosquitos	2	2022-05-04											0	0	N	0	7	17	7	0	0			0	0	0					4600
FR1221	F	15 Mosquitos	15 Mosquitos	2	2022-05-04											0	0	N	0	10	17	9	0	0			0	0	0					2700
UGZ626	F	15 Mosquitos	15 Mosquitos	3	2022-05-05											8000	3.90314		3.90314	13	22	13	8	4			61.5385	30.7692	61.5385	6.89835	0.56	5.66782	0.48	2700
EC944	M	15 Mosquitos	15 Mosquitos	3	2022-05-05											2200	3.34262		3.34262	10	17	10	3	2			30	20	30	6.60806	0.19	5.38503	0.01	4700
FR1221	F	15 Mosquitos	15 Mosquitos	3	2022-05-05											1400	3.14644		3.14644	12	18	11	1	1			9.09091	9.09091	9.09091	6.88	NA	4.9	NA	2700
UGZ626	F	15 Mosquitos	15 Mosquitos	4	2022-05-06											96000	4.98228		4.98228	9	17	9	8	7			88.8889	77.7778	88.8889	6.98819	0.19	5.71868	0.35	2800
EC944	M	15 Mosquitos	15 Mosquitos	4	2022-05-06											180000	5.25527		5.25527	12	16	11	11	11			100	100	100	6.90368	0.59	5.76744	0.51	4800
FR1221	F	15 Mosquitos	15 Mosquitos	4	2022-05-06											38000	4.5798		4.5798	11	17	11	8	9			72.7273	81.8182	81.8182	6.8896	0.9	5.45969	0.52	2700
UGZ626	F	15 Mosquitos	15 Mosquitos	5	2022-05-07											24000	4.38023		4.38023	10	17	10	4	7			40	70	70	6.01801	1.06	5.23207	0.68	2700
EC944	M	15 Mosquitos	15 Mosquitos	5	2022-05-07											144000	5.15837		5.15837	10	17	9	9	9			100	100	100	6.6887	0.43	6.04058	0.56	4700
FR1221	F	15 Mosquitos	15 Mosquitos	5	2022-05-07											48000	4.68125		4.68125	11	17	11	11	10			100	90.9091	100	6.76025	1.07	5.96871	0.68	2800
UGZ626	F	15 Mosquitos	15 Mosquitos	7	2022-05-09											0	0	N	0	7	15	7	0	0			0	0	0					2800
EC944	M	15 Mosquitos	15 Mosquitos	7	2022-05-09											0	0	N	0	8	15	8	0	0			0	0	0					4800
FR1221	F	15 Mosquitos	15 Mosquitos	7	2022-05-09											0	0	N	0	11	15	11	0	0			0	0	0					2800
UGZ626	F	15 Mosquitos	15 Mosquitos	8	2022-05-10											0	0	N	0	14	15	14	0	0			0	0	0					2800	4.8	851
EC944	M	15 Mosquitos	15 Mosquitos	8	2022-05-10											0	0	N	0	11	15	11	0	0			0	0	0					4800	3.5	670
FR1221	F	15 Mosquitos	15 Mosquitos	8	2022-05-10											0	0	N	0	12	15	12	0	0			0	0	0					2800	3.9	740
UGZ626	F	15 Mosquitos	15 Mosquitos	9	2022-05-11											0	0	N	0	9	15	9	0	0			0	0	0					2700
EC944	M	15 Mosquitos	15 Mosquitos	9	2022-05-11											0	0	N	0	12	15	12	0	0			0	0	0					4800
FR1221	F	15 Mosquitos	15 Mosquitos	9	2022-05-11											0	0	N	0	8	15	8	0	0			0	0	0					2800
UGZ626	F	15 Mosquitos	15 Mosquitos	11	2022-05-13											0	0	N	0	14	15	14	0	0			0	0	0					2700
EC944	M	15 Mosquitos	15 Mosquitos	11	2022-05-13											0	0	N	0	14	15	14	0	0			0	0	0					4700
FR1221	F	15 Mosquitos	15 Mosquitos	11	2022-05-13											0	0	N	0	12	15	12	0	0			0	0	0					2700
UGZ626	F	15 Mosquitos	15 Mosquitos	14	2022-05-16											0	0	N	0	4	15	4	0	0			0	0	0					2800
EC944	M	15 Mosquitos	15 Mosquitos	14	2022-05-16											0	0	N	0	9	15	9	0	0			0	0	0					4700
FR1221	F	15 Mosquitos	15 Mosquitos	14	2022-05-16											0	0	N	0	8	15	8	0	0			0	0	0					2800
UGZ626	F	15 Mosquitos	15 Mosquitos	21	2022-05-23											0	0	N	0	10	15	8	0	0			0	0	0					2700
EC944	M	15 Mosquitos	15 Mosquitos	21	2022-05-23											0	0	N	0	8	15	7	0	0			0	0	0					4800
FR1221	F	15 Mosquitos	15 Mosquitos	21	2022-05-23											0	0	N	0	9	15	9	0	0			0	0	0					2700
UGZ626	F	15 Mosquitos	15 Mosquitos	28	2022-05-30								>640	>640	80	0	0	N	0	12	16	12	0	0			0	0	0					2800	6.6	2924
EC944	M	15 Mosquitos	15 Mosquitos	28	2022-05-30								160	160	160	0	0	N	0	11	16	11	0	0			0	0	0					4800	4.6	1367
FR1221	F	15 Mosquitos	15 Mosquitos	28	2022-05-30								640	40	40	0	0	N	0	12	15	12	0	0			0	0	0					2800	5.3	753

## Sheet: Column Information
Column	Information
A	Macaca fascicularis ID; animals were assigned to treatments based on a randomization stratified by sex
B	Sex: Male (M) or Female (F)
C	Original Treatment indicates mosquitoes that fed upon each monkey: 15 mosquitoes (15 Aedes albopictus that had previously been intrathoracically inoculated with ZIKV DakAR 41525, a sylvatic ZIKV strain from Senegal). Data from control cynomolgus macaques can be found in Table S1.
D	Final Treatment: For DENV and ZIKV Saimiri squirrel monkeys, same as Original Treatment (?)
E	Day Post Infection: Day 0 indicates day on which infectious mosquitoes delivered virus
F	Date
G	DAY 0 ONLY / Number of IT-injected mosquitoes that fed: number of Ae. albopictus visibly engorged post-feeding. This includes mosquitoes that did not survive to incubation and force-salivation.
H	DAY 0 ONLY / Number of IT-injected mosquitoes that fed and survived to assay: number of Ae. albopictus visibly engorged post-feeding. These mosquitoes were saved and incubated for 2 days, then force-salivated.
I	DAY 0 ONLY / Number of mosquitoes with detectable ZIKV in collected saliva: After force salivation, saliva samples were titered in C6/36 cells using serial dilution and immunostaining.
J	DAY 0 ONLY / Number IT-injected mosquitoes with saliva positive for ZIKV after one passage of saliva in C6/36 cells: saliva samples were passed once in C6/36 cells and then titered in C6/36 cells via serial dilution and immunostaining
K	DAY 0 ONLY / % IT-injected mosquitoes with saliva positive for ZIKV after one passage of saliva in C6/36 cells: Numbers in Column J divided by Column H
L	Raw estimated titer delivered (FFU). Sum of mosquito titers positive at 2DPI without amplification, so use column J to get an average titer per mosquito (FFU). Cells highlighted in blue are lower bounds (contains counts >100 foci).
M	Corrected estimated titer delivered (log10). Those positive only after passage were assigned a value of 5 (which is half the LOD, could be done also with random numbers)
N	PRNT50: 50% plaque reduction neutralization titer against ZIKV (strain ZIKV-PR ABC59 for day 0, ZIKV-DakAR 41525 for day 28) ; inverse of dilution of serum needed to reduce virus titer by 50%; limit of detection = 20
O	PRNT80: 80% plaque reduction neutralization titer ZIKV (strain ZIKV-PR ABC59 for day 0, ZIKV-DakAR 41525 for day 28) ; inverse of dilution of serum needed to reduce virus titer by 80%; limit of detection = 20
P	PRNT90: 90% plaque reduction neutralization titer ZIKV (strain ZIKV-PR ABC59 for day 0, ZIKV-DakAR 41525 for day 28) ; inverse of dilution of serum needed to reduce virus titer by 90%; limit of detection = 20
Q	Viremia (pfu/ml) determined by serial dilution of serum on Vero cells and immunostaining to detect foci. Please note that we use plaques to connote both true plaques and foci detected via antibodies. Limit of detection varies but is generally 20 pfu, as serum must be diluted 1:10 or it is toxic to Vero cells and we used a half volume of the diluted sample. However since samples were then passaged…
R	Viremia (log10 viremia + 1)
S	Viremia detected after 1 passage?: Generally, 50 µl serum in a total volume (including media) of 3 ml was passaged into one well of confluent Vero cells in a 6-well plate (note that a lower volume of serum was sometimes used if <50 µl was available, and if it becomes necessary to include specific volumes we have these data). Cells were incubated for 4-6 days and then 1.5 ml cell supernatant was h…
T	Viremia deduced. If transmission happened (either body, leg, or saliva), then must have been viremic : assign a value of 20 (LOD). This correction is done to fit dose-response relationships. For days where monkeys are not sampled, if viremic before and after, must have been viremic the days in between. We chose to linearize (=mean) to guesstimate the value. This is done mainly to correct the numb…
U	Number of mosquitoes that engorged: Number of Ae. albopictus fed upon mosquitoes ≥ 1 day pi that were visibly engorged after feeding
V	Total number of mosquitoes exposed (sometimes differs from the expected 15)
W	Number of mosquitoes that engorged AND survived to titer: Number of Ae. albopictus fed upon mosquitoes ≥ 1 day pi that were visibly engorged after feeding, but only including mosquitoes that survived handling and collection. This is the number of mosquitoes that were screened through plaque assay to quantify viral titer. For control NHP, these mosquitoes have not been titered
X	Number of mosquitoes with detectable body infection: bodies were homogenized and one half of this sample was titered in C6/36 cells via serial dilution
Y	Number of mosquitoes with detectable leg infection
Z	Number of mosquitoes with positive saliva without amplification (day 3 and 4 only)
AA	Number of mosquitoes with positive saliva after amplification. Total tested is number of fed which survived (column V) Taken from files Saimiri_SalivaryTiters Post Amplification_SRA.xlsx for DPI 3 and Amplified Saliva Titration 25FEB2022_SRA (1).xlsx for DPI 4
AB	% mosquitoes infected, positive bodies: Values in W divided by values in V
AC	% mosquitoes infected, positive legs: Values in X divided by values in V
AD	% mosquitoes infected, positive bodies/legs/saliva. Percentage of mosquitoes that were positive in at least one assay (body, legs, saliva), divided by total number of mosquitoes assayed (column V). For most entries, this is equivalent to percent positive in legs, although in one case (6550 D5) a mosquito was positive in the body but not in the legs; this is accounted for here.
AE	Mean titer of infected mosquitoes, bodies: mean value of mosquitoes that were positive for ZIKV, based off body titers. LOD = 5 PFU/mosq
AF	SE of mean titer of infected mosquitoes, bodies: standard error of value in AD; NA if only one mosquito infected
AG	Mean titer of infected mosquitoes, legs: mean value of mosquitoes that were positive for ZIKV, based off leg titers. LOD = 5 PFU/mosq
AH	SE of mean titer of infected mosquitoes, legs: standard error of value in AF; NA if only one mosquito infected
AI	Weight (g): animals were weighed on a scale each time they were sampled
AJ	% NK cells: No. NK cells/No. PBMCs
AK	Number NK cells: number of NK cells in clot tube determined by flow cytometry
