# Supplementary material for: Trade-offs shaping transmission of sylvatic dengue and Zika viruses in monkey hosts
Source: Nat Commun. 2024 Mar 27;15:2682. doi: 10.1038/s41467-024-46810-x (PMC10973334; doi:10.1038/s41467-024-46810-x)
Supplement: Supplementary file 7 — Supplementary Data 4 [file 41467_2024_46810_MOESM7_ESM.xlsx]

## Sheet: Data
Supplementary Data 4: Raw data for squirrel monkeys (Saimiri boliviensis) infected with sylvatic Zika virus
ID	Name	Sex	Original Treatment	Final Treatment	Day Post-Infection	Date	Number of IT-injected mosquitoes that fed	Number of IT-injected mosquitoes that fed and survived to assay	Number of mosquitoes with detectable DENV-2 in collected saliva	Number IT-injected mosquitoes with saliva positive for DENV-2 after one passage of saliva in C6/36 cells	% IT-injected mosquitoes with saliva positive for DENV-2 after one passage of saliva in C6/36 cells	Raw estimated titer delivered (FFU)	Corrected estimated titer delivered (log10)	PRNT50	PRNT80	PRNT90	Viremia (pfu/ml)	Viremia detected after 1 passage?	Viremia deduced (pfu/ml)	Number of mosquitoes that engorged	Number of mosquitoes that engorged AND survived to titer	Number of mosquitoes with detectable body infection	Number of mosquitoes with detectable leg infection	Number of mosquitoes with positive saliva without amplification	Number of mosquitoes with positive saliva after amplification	% mosquitoes infected (body)	% mosquitoes infected (legs)	% mosquitoes infected (body, legs, or saliva)	Mean titer of infected mosquitoes (bodies)	SE of mean titer of infected mosquitoes (bodies)	Mean titer of infected mosquitoes (legs)	SE of mean titer of infected mosquitoes (legs)	Weight (g)	% NK cells	Number NK cells
6550	Uriah	M	15 Mosquitos	15 Mosquitos	-20	2021-03-23
6518	Charles	M	15 Mosquitos	15 Mosquitos	-20	2021-03-23
6311	Romulus	M	15 Mosquitos	15 Mosquitos	-20	2021-03-23
5013	Melody	F	15 Mosquitos	15 Mosquitos	-20	2021-03-23
4806	Carrie	F	15 Mosquitos	15 Mosquitos	-20	2021-03-23
6347	Bloomer	M	15 Mosquitos	15 Mosquitos	-20	2021-03-23
6359	Cassidy	M	15 Mosquitos	15 Mosquitos	-20	2021-03-23
5730	Lydia	F	15 Mosquitos	15 Mosquitos	-20	2021-03-23
4683	Minerva	F	15 Mosquitos	15 Mosquitos	-20	2021-03-23
4728	Hope	F	15 Mosquitos	15 Mosquitos	-20	2021-03-23
5929	Polly	F	Control	Control	-20	2021-03-23
5080	Scarlet	F	Control	Control	-20	2021-03-23
6550	Uriah	M	15 Mosquitos	15 Mosquitos	-7	2021-04-05								19	19	19																		5.4	272
6518	Charles	M	15 Mosquitos	15 Mosquitos	-7	2021-04-05								19	19	19																		3.7	144
6311	Romulus	M	15 Mosquitos	15 Mosquitos	-7	2021-04-05								19	19	19																		1.7	34
5013	Melody	F	15 Mosquitos	15 Mosquitos	-7	2021-04-05								19	19	19																		2.5	82
4806	Carrie	F	15 Mosquitos	15 Mosquitos	-7	2021-04-05								19	19	19																		2.1	70
6347	Bloomer	M	15 Mosquitos	15 Mosquitos	-7	2021-04-05								19	19	19																		4.9	177
6359	Cassidy	M	15 Mosquitos	15 Mosquitos	-7	2021-04-05								19	19	19																		2.5	131
5730	Lydia	F	15 Mosquitos	15 Mosquitos	-7	2021-04-05								19	19	19																		7.1	210
4683	Minerva	F	15 Mosquitos	15 Mosquitos	-7	2021-04-05								19	19	19																		3.5	404
4728	Hope	F	15 Mosquitos	15 Mosquitos	-7	2021-04-05								19	19	19																		2	124
5929	Polly	F	Control	Control	-7	2021-04-05								19	19	19																		3.7	175
5080	Scarlet	F	Control	Control	-7	2021-04-05								19	19	19																		5.4	155
6550	Uriah	M	15 Mosquitos	15 Mosquitos	0	2021-04-12	9	9	5	6	67	3473.04	3.5432																				757
6518	Charles	M	15 Mosquitos	15 Mosquitos	0	2021-04-12	5	5	1	1	20	638.72	2.80531																				732
6311	Romulus	M	15 Mosquitos	15 Mosquitos	0	2021-04-12	10	10	3	5	50	4710.58	3.67675																				801
5013	Melody	F	15 Mosquitos	15 Mosquitos	0	2021-04-12	11	11	10	11	100	7582.8	3.88097																				683
4806	Carrie	F	15 Mosquitos	15 Mosquitos	0	2021-04-12	4	4	3	4	100	798.4	2.91297																				686
6347	Bloomer	M	15 Mosquitos	15 Mosquitos	0	2021-04-12	6	6	6	6	100	1516.96	3.18097																				858
6359	Cassidy	M	15 Mosquitos	15 Mosquitos	0	2021-04-12	7	7	7	7	100	15922.1	4.202																				799
5730	Lydia	F	15 Mosquitos	15 Mosquitos	0	2021-04-12	4	4	2	4	100	1237.52	3.10637																				645
4683	Minerva	F	15 Mosquitos	15 Mosquitos	0	2021-04-12	7	6	5	6	100	3073.85	3.4905																				583
4728	Hope	F	15 Mosquitos	15 Mosquitos	0	2021-04-12	9	8	7	8	100	8423.15	3.9265																				555
5929	Polly	F	Control	Control	0	2021-04-12	8	8	0	0	0																						606
5080	Scarlet	F	Control	Control	0	2021-04-12	10	10	0	0	0																						617
6550	Uriah	M	15 Mosquitos	15 Mosquitos	1	2021-04-13											40	Y	40	6	6	0	0			0	0	0	0	0			767	3.5	374
6518	Charles	M	15 Mosquitos	15 Mosquitos	1	2021-04-13											0	N	10	8	7	1	1			14	14.2857	14	7.16137	0	5.60206	0	732	5.2	542
6311	Romulus	M	15 Mosquitos	15 Mosquitos	1	2021-04-13											0	N	10	12	12	0	3			0	25	25	0	0	2.14539	0.48897	817	5.2	2031
5013	Melody	F	15 Mosquitos	15 Mosquitos	1	2021-04-13											80	Y	80	10	10	0	0			0	0	0	0	0			722	2.7	156
4806	Carrie	F	15 Mosquitos	15 Mosquitos	1	2021-04-13											0	N	0	9	9	0	0			0	0	0	0	0			711	2.9	241
6347	Bloomer	M	15 Mosquitos	15 Mosquitos	1	2021-04-13													0
6359	Cassidy	M	15 Mosquitos	15 Mosquitos	1	2021-04-13													0
5730	Lydia	F	15 Mosquitos	15 Mosquitos	1	2021-04-13													0
4683	Minerva	F	15 Mosquitos	15 Mosquitos	1	2021-04-13													0
4728	Hope	F	15 Mosquitos	15 Mosquitos	1	2021-04-13													0
5929	Polly	F	Control	Control	1	2021-04-13											0	N	0	6	5												592	2.9	331
5080	Scarlet	F	Control	Control	1	2021-04-13													0
6550	Uriah	M	15 Mosquitos	15 Mosquitos	2	2021-04-14													5520
6518	Charles	M	15 Mosquitos	15 Mosquitos	2	2021-04-14													1010
6311	Romulus	M	15 Mosquitos	15 Mosquitos	2	2021-04-14													4010
5013	Melody	F	15 Mosquitos	15 Mosquitos	2	2021-04-14													4040
4806	Carrie	F	15 Mosquitos	15 Mosquitos	2	2021-04-14													0
6347	Bloomer	M	15 Mosquitos	15 Mosquitos	2	2021-04-14											0	N	10	10	6	1	1			17	16.6667	17	6.77815	0	4.8451	0	876	3.4	133
6359	Cassidy	M	15 Mosquitos	15 Mosquitos	2	2021-04-14											120	Y	120	8	8	0	8			0	100	100	0	0	2.4767	0.145373	789	4.4	155
5730	Lydia	F	15 Mosquitos	15 Mosquitos	2	2021-04-14											140	Y	140	10	10	0	1			0	10	10	0	0	0.69897	0	645	4.3	165
4683	Minerva	F	15 Mosquitos	15 Mosquitos	2	2021-04-14											1000	Y	1000	10	2	1	2			50	100	100	7.14613	0	4.41705	1.39586	583	5	2186
4728	Hope	F	15 Mosquitos	15 Mosquitos	2	2021-04-14											1000	Y	1000	14	14	0	3			0	21.4286	21	0	0	1.48	0.233621	578	1.2	163
5929	Polly	F	Control	Control	2	2021-04-14													0
5080	Scarlet	F	Control	Control	2	2021-04-14											0	N	0	13	13												588	8.8	337
6550	Uriah	M	15 Mosquitos	15 Mosquitos	3	2021-04-15											11000	Y	11000	6	4	1	4	1	1	25	100	100	6	0	3.89437	0.846025	789
6518	Charles	M	15 Mosquitos	15 Mosquitos	3	2021-04-15											2000	Y	2000	8	7	1	4	1	1	14	57.1429	57	6.81291	0	3.06749	1.07376	733
6311	Romulus	M	15 Mosquitos	15 Mosquitos	3	2021-04-15											8000	Y	8000	14	14	7	13	1	3	50	92.8571	93	5.88944	0.197186	3.07077	0.437681	779
5013	Melody	F	15 Mosquitos	15 Mosquitos	3	2021-04-15											8000	Y	8000	14	9	2	8	1	4	22	88.8889	89	6.33835	0.059593	3.87229	0.673438	737
4806	Carrie	F	15 Mosquitos	15 Mosquitos	3	2021-04-15											20000	Y	20000	6	0												708
6347	Bloomer	M	15 Mosquitos	15 Mosquitos	3	2021-04-15													125010
6359	Cassidy	M	15 Mosquitos	15 Mosquitos	3	2021-04-15													7060
5730	Lydia	F	15 Mosquitos	15 Mosquitos	3	2021-04-15													9070
4683	Minerva	F	15 Mosquitos	15 Mosquitos	3	2021-04-15													550500
4728	Hope	F	15 Mosquitos	15 Mosquitos	3	2021-04-15													950500
5929	Polly	F	Control	Control	3	2021-04-15											0	N	0	14	13												600
5080	Scarlet	F	Control	Control	3	2021-04-15													0
6550	Uriah	M	15 Mosquitos	15 Mosquitos	4	2021-04-16													8500
6518	Charles	M	15 Mosquitos	15 Mosquitos	4	2021-04-16													1010
6311	Romulus	M	15 Mosquitos	15 Mosquitos	4	2021-04-16													7000
5013	Melody	F	15 Mosquitos	15 Mosquitos	4	2021-04-16													9000
4806	Carrie	F	15 Mosquitos	15 Mosquitos	4	2021-04-16													210000
6347	Bloomer	M	15 Mosquitos	15 Mosquitos	4	2021-04-16											250000	Y	250000	5	5	4	5	4	5	80	100	100	6.989	0.276838	5.87723	0.190032	858
6359	Cassidy	M	15 Mosquitos	15 Mosquitos	4	2021-04-16											14000	Y	14000	7	5	3	5	3	4	60	100	100	6.33041	0.462708	4.79932	0.802034	793
5730	Lydia	F	15 Mosquitos	15 Mosquitos	4	2021-04-16											18000	Y	18000	1	1	1	1	1	1	100	100	100	7.13033	0	5.32222	0	646
4683	Minerva	F	15 Mosquitos	15 Mosquitos	4	2021-04-16											1100000	Y	1100000	4	4	1	4	3	4	25	100	100	7.64345	0	5.58585	0.312545	547
4728	Hope	F	15 Mosquitos	15 Mosquitos	4	2021-04-16											1900000	Y	1900000	6	6	3	6	5	5	50	100	100	7.31928	0.076867	5.0574	0.474653	567
5929	Polly	F	Control	Control	4	2021-04-16													0
5080	Scarlet	F	Control	Control	4	2021-04-16											0	N	0	2	2												622
6550	Uriah	M	15 Mosquitos	15 Mosquitos	5	2021-04-17											6000	Y	6000	13	13	6	11			46	84.6154	92	5.104	0.831467	3.68505	0.574536	732
6518	Charles	M	15 Mosquitos	15 Mosquitos	5	2021-04-17											0	N	10	10	10	1	4			10	40	40	1.95424	0	1	0.30103	714
6311	Romulus	M	15 Mosquitos	15 Mosquitos	5	2021-04-17											6000	Y	6000	13	11	1	4			9	36.3636	36	6.0607	0	3.36925	0.715311	756
5013	Melody	F	15 Mosquitos	15 Mosquitos	5	2021-04-17											10000	Y	10000	14	14	10	14			71	100	100	6.33907	0.163774	4.54414	0.374395	670
4806	Carrie	F	15 Mosquitos	15 Mosquitos	5	2021-04-17											400000	Y	400000	11	11	7	11			64	100	100	6.35881	0.241472	5.76836	0.339899	678
6347	Bloomer	M	15 Mosquitos	15 Mosquitos	5	2021-04-17													0
6359	Cassidy	M	15 Mosquitos	15 Mosquitos	5	2021-04-17													0
5730	Lydia	F	15 Mosquitos	15 Mosquitos	5	2021-04-17													0
4683	Minerva	F	15 Mosquitos	15 Mosquitos	5	2021-04-17													10
4728	Hope	F	15 Mosquitos	15 Mosquitos	5	2021-04-17													0
5929	Polly	F	Control	Control	5	2021-04-17											0	N	0	13	13												565
5080	Scarlet	F	Control	Control	5	2021-04-17													0
6550	Uriah	M	15 Mosquitos	15 Mosquitos	6	2021-04-18													0
6518	Charles	M	15 Mosquitos	15 Mosquitos	6	2021-04-18													0
6311	Romulus	M	15 Mosquitos	15 Mosquitos	6	2021-04-18													0
5013	Melody	F	15 Mosquitos	15 Mosquitos	6	2021-04-18													0
4806	Carrie	F	15 Mosquitos	15 Mosquitos	6	2021-04-18													0
6347	Bloomer	M	15 Mosquitos	15 Mosquitos	6	2021-04-18													0
6359	Cassidy	M	15 Mosquitos	15 Mosquitos	6	2021-04-18													0
5730	Lydia	F	15 Mosquitos	15 Mosquitos	6	2021-04-18													0
4683	Minerva	F	15 Mosquitos	15 Mosquitos	6	2021-04-18													10
4728	Hope	F	15 Mosquitos	15 Mosquitos	6	2021-04-18													0
5929	Polly	F	Control	Control	6	2021-04-18													0
5080	Scarlet	F	Control	Control	6	2021-04-18													0
6550	Uriah	M	15 Mosquitos	15 Mosquitos	7	2021-04-19											0	N	0	3	3	0	0			0	0	0	0	0	0	0	751	4.6	165
6518	Charles	M	15 Mosquitos	15 Mosquitos	7	2021-04-19											0	N	0	6	6	0	0			0	0	0	0	0	0	0	734	7.8	669
6311	Romulus	M	15 Mosquitos	15 Mosquitos	7	2021-04-19											0	N	0	4	4	0	0			0	0	0	0	0	0	0	770	8.6	644
5013	Melody	F	15 Mosquitos	15 Mosquitos	7	2021-04-19											0	N	0	9	6	0	0			0	0	0	0	0	0	0	722	4	1292
4806	Carrie	F	15 Mosquitos	15 Mosquitos	7	2021-04-19											0	N	0	10	9	0	0			0	0	0	0	0	0	0	700	3.6	196
6347	Bloomer	M	15 Mosquitos	15 Mosquitos	7	2021-04-19													0
6359	Cassidy	M	15 Mosquitos	15 Mosquitos	7	2021-04-19													0
5730	Lydia	F	15 Mosquitos	15 Mosquitos	7	2021-04-19													0
4683	Minerva	F	15 Mosquitos	15 Mosquitos	7	2021-04-19													10
4728	Hope	F	15 Mosquitos	15 Mosquitos	7	2021-04-19													0
5929	Polly	F	Control	Control	7	2021-04-19											0	N	0	4	4												600	4.4	312
5080	Scarlet	F	Control	Control	7	2021-04-19													0
6550	Uriah	M	15 Mosquitos	15 Mosquitos	8	2021-04-20													0
6518	Charles	M	15 Mosquitos	15 Mosquitos	8	2021-04-20													0
6311	Romulus	M	15 Mosquitos	15 Mosquitos	8	2021-04-20													0
5013	Melody	F	15 Mosquitos	15 Mosquitos	8	2021-04-20													0
4806	Carrie	F	15 Mosquitos	15 Mosquitos	8	2021-04-20													0
6347	Bloomer	M	15 Mosquitos	15 Mosquitos	8	2021-04-20											0	N	0	9	9	0	0			0	0	0	0	0	0	0	862	7	392
6359	Cassidy	M	15 Mosquitos	15 Mosquitos	8	2021-04-20											0	N	0	11	11	0	0			0	0	0	0	0	0	0	768	4.8	492
5730	Lydia	F	15 Mosquitos	15 Mosquitos	8	2021-04-20											0	N	0	5	5	0	0			0	0	0	0	0	0	0	658	7.9	515
4683	Minerva	F	15 Mosquitos	15 Mosquitos	8	2021-04-20											20	Y	20	8	7	0	0			0	0	0	0	0	0	0	580	5.1	831
4728	Hope	F	15 Mosquitos	15 Mosquitos	8	2021-04-20											0	N	0	3	3	0	0			0	0	0	0	0	0	0	557	2.8	657
5929	Polly	F	Control	Control	8	2021-04-20													0
5080	Scarlet	F	Control	Control	8	2021-04-20											0	N	0	4	4												601	8.9	456
6550	Uriah	M	15 Mosquitos	15 Mosquitos	11	2021-04-23													0
6518	Charles	M	15 Mosquitos	15 Mosquitos	11	2021-04-23													0
6311	Romulus	M	15 Mosquitos	15 Mosquitos	11	2021-04-23													0
5013	Melody	F	15 Mosquitos	15 Mosquitos	11	2021-04-23													0
4806	Carrie	F	15 Mosquitos	15 Mosquitos	11	2021-04-23													0
6347	Bloomer	M	15 Mosquitos	15 Mosquitos	11	2021-04-23											0	N	0	10	10	0	0			0	0	0	0	0	0	0	846
6359	Cassidy	M	15 Mosquitos	15 Mosquitos	11	2021-04-23											0	N	0	10	10	0	0			0	0	0	0	0	0	0	757
5730	Lydia	F	15 Mosquitos	15 Mosquitos	11	2021-04-23											0	N	0	12	11	0	0			0	0	0	0	0	0	0	654
4683	Minerva	F	15 Mosquitos	15 Mosquitos	11	2021-04-23											0	N	0	1	1	0	0			0	0	0	0	0	0	0	553
4728	Hope	F	15 Mosquitos	15 Mosquitos	11	2021-04-23											0	N	0	3	3	0	0			0	0	0	0	0	0	0	543
5929	Polly	F	Control	Control	11	2021-04-23											0	N	0	8	8												618
5080	Scarlet	F	Control	Control	11	2021-04-23											0	N	0	10	10												601
6550	Uriah	M	15 Mosquitos	15 Mosquitos	14	2021-04-26											0	N	0	12	12	0	0			0	0	0	0	0	0	0	811
6518	Charles	M	15 Mosquitos	15 Mosquitos	14	2021-04-26											0	N	0	10	8	0	0			0	0	0	0	0	0	0	749
6311	Romulus	M	15 Mosquitos	15 Mosquitos	14	2021-04-26											0	N	0	11	11	0	0			0	0	0	0	0	0	0	781
5013	Melody	F	15 Mosquitos	15 Mosquitos	14	2021-04-26											0	N	0	8	8	0	0			0	0	0	0	0	0	0	736
4806	Carrie	F	15 Mosquitos	15 Mosquitos	14	2021-04-26											0	N	0	10	10	0	0			0	0	0	0	0	0	0	683
6347	Bloomer	M	15 Mosquitos	15 Mosquitos	14	2021-04-26											0	N	0	10	6	0	0			0	0	0	0	0	0	0	818
6359	Cassidy	M	15 Mosquitos	15 Mosquitos	14	2021-04-26											0	N	0	6	5	0	0			0	0	0	0	0	0	0	747
5730	Lydia	F	15 Mosquitos	15 Mosquitos	14	2021-04-26											0	N	0	10	10	0	0			0	0	0	0	0	0	0	650
4683	Minerva	F	15 Mosquitos	15 Mosquitos	14	2021-04-26
4728	Hope	F	15 Mosquitos	15 Mosquitos	14	2021-04-26											0	N	0	12	12	0	0			0	0	0	0	0	0	0	527
5929	Polly	F	Control	Control	14	2021-04-26											0	N	0	12	11												649
5080	Scarlet	F	Control	Control	14	2021-04-26											0	N	0	9	9												605
6550	Uriah	M	15 Mosquitos	15 Mosquitos	21	2021-05-03											0	N	0	7	5	0	0			0	0	0	0	0	0	0	869
6518	Charles	M	15 Mosquitos	15 Mosquitos	21	2021-05-03											0	N	0	8	6	0	0			0	0	0	0	0	0	0	750
6311	Romulus	M	15 Mosquitos	15 Mosquitos	21	2021-05-03											0	N	0	11	6	0	0			0	0	0	0	0	0	0	762
5013	Melody	F	15 Mosquitos	15 Mosquitos	21	2021-05-03											0	N	0	9	8	0	0			0	0	0	0	0	0	0	733
4806	Carrie	F	15 Mosquitos	15 Mosquitos	21	2021-05-03											0	N	0	7	7	0	0			0	0	0	0	0	0	0	686
6347	Bloomer	M	15 Mosquitos	15 Mosquitos	21	2021-05-03											0	N	0	6	6	0	0			0	0	0	0	0	0	0	806
6359	Cassidy	M	15 Mosquitos	15 Mosquitos	21	2021-05-03											0	N	0	9	7	0	0			0	0	0	0	0	0	0	768
5730	Lydia	F	15 Mosquitos	15 Mosquitos	21	2021-05-03											0	N	0	11	10	0	0			0	0	0	0	0	0	0	648
4683	Minerva	F	15 Mosquitos	15 Mosquitos	21	2021-05-03
4728	Hope	F	15 Mosquitos	15 Mosquitos	21	2021-05-03
5929	Polly	F	Control	Control	21	2021-05-03											0	N	0	12	12												640
5080	Scarlet	F	Control	Control	21	2021-05-03											0	N	0	9	3												596
6550	Uriah	M	15 Mosquitos	15 Mosquitos	28	2021-05-10								160	80	40	0	N	0	12	11	0	0			0	0	0	0	0	0	0	890
6518	Charles	M	15 Mosquitos	15 Mosquitos	28	2021-05-10								20	19	19	0	N	0	6	6	0	0			0	0	0	0	0	0	0	760
6311	Romulus	M	15 Mosquitos	15 Mosquitos	28	2021-05-10								80	20	20	0	N	0	11	11	0	0			0	0	0	0	0	0	0	760
5013	Melody	F	15 Mosquitos	15 Mosquitos	28	2021-05-10								40	19	19	0	N	0	10	10	0	0			0	0	0	0	0	0	0	745
4806	Carrie	F	15 Mosquitos	15 Mosquitos	28	2021-05-10								80	19	19	0	N	0	12	12	0	0			0	0	0	0	0	0	0	685
6347	Bloomer	M	15 Mosquitos	15 Mosquitos	28	2021-05-10								160	40	40	0	N	0	7	6	0	0			0	0	0	0	0	0	0	835
6359	Cassidy	M	15 Mosquitos	15 Mosquitos	28	2021-05-10								40	19	19	0	N	0	9	9	0	0			0	0	0	0	0	0	0	765
5730	Lydia	F	15 Mosquitos	15 Mosquitos	28	2021-05-10								80	40	40	0	N	0	9	8	0	0			0	0	0	0	0	0	0	685
4683	Minerva	F	15 Mosquitos	15 Mosquitos	28	2021-05-10
4728	Hope	F	15 Mosquitos	15 Mosquitos	28	2021-05-10
5929	Polly	F	Control	Control	28	2021-05-10								19	19	19	0	N	0	13	12												665
5080	Scarlet	F	Control	Control	28	2021-05-10								19	19	19	0	N	0	8	8												605

## Sheet: Column Information
Column	Information
A	Saimiri boliviensis ID; animals were assigned to treatments based on a randomization stratified by sex
B	Name; Saimiri squirrel monkeys were assigned names in addition to ID numbers
C	Sex: Male (M) or Female (F)
D	Original Treatment indicates mosquitoes that fed upon each monkey: Control (4 uninfected Aedes albopictus); 15 mosquitoes (15 Aedes albopictus that had previously been intrathoracically inoculated with ZIKV DakAR 41525, a sylvatic ZIKV strain from Senegal)
E	Final Treatment: For DENV and ZIKV Saimiri squirrel monkeys, same as Original Treatment (?)
F	Day Post Infection: Day 0 indicates day on which infectious mosquitoes delivered virus
G	Date
H	DAY 0 ONLY / Number of IT-injected mosquitoes that fed: number of Ae. albopictus visibly engorged post-feeding. This includes mosquitoes that did not survive to incubation and force-salivation.
I	DAY 0 ONLY / Number of IT-injected mosquitoes that fed and survived to assay: number of Ae. albopictus visibly engorged post-feeding. These mosquitoes were saved and incubated for 2 days, then force-salivated.
J	DAY 0 ONLY / Number of mosquitoes with detectable ZIKV in collected saliva: After force salivation, saliva samples were titered in C6/36 cells using serial dilution and immunostaining.
K	DAY 0 ONLY / Number IT-injected mosquitoes with saliva positive for ZIKV after one passage of saliva in C6/36 cells: saliva samples were passed once in C6/36 cells and then titered in C6/36 cells via serial dilution and immunostaining
L	DAY 0 ONLY / % IT-injected mosquitoes with saliva positive for ZIKV after one passage of saliva in C6/36 cells: Numbers in Column K divided by Column I
M	Raw estimated titer delivered (FFU). Sum of mosquito titers positive at 2DPI without amplification, so use column J to get an average titer per mosquito (FFU). Cells highlighted in blue are lower bounds (contains counts >100 foci).
N	Corrected estimated titer delivered (log10). Those positive only after passage were assigned a value of 20 (which is half the LOD, could be done also with random numbers)
O	PRNT50: 50% plaque reduction neutralization titer against ZIKV DakAR 41525; inverse of dilution of serum needed to reduce virus titer by 50%; limit of detection = 20
P	PRNT80: 80% plaque reduction neutralization titer ZIKV DakAR 41525; inverse of dilution of serum needed to reduce virus titer by 80%; limit of detection = 20
Q	PRNT90: 90% plaque reduction neutralization titer ZIKV DakAR 41525; inverse of dilution of serum needed to reduce virus titer by 90%; limit of detection = 20
R	Viremia (pfu/ml) determined by serial dilution of serum on Vero cells and immunostaining to detect foci. Please note that we use plaques to connote both true plaques and foci detected via antibodies. Limit of detection varies but is generally 20 pfu, as serum must be diluted 1:10 or it is toxic to Vero cells and we used a half volume of the diluted sample. However since samples were then passaged…
S	Viremia detected after 1 passage?: Generally, 50 µl serum in a total volume (including media) of 3 ml was passaged into one well of confluent Vero cells in a 6-well plate (note that a lower volume of serum was sometimes used if <50 µl was available, and if it becomes necessary to include specific volumes we have these data). Cells were incubated for 4-6 days and then 1.5 ml cell supernatant was h…
T	Viremia deduced. If transmission happened (either body, leg, or saliva), then must have been viremic : assign a value of 20 (LOD). This correction is done to fit dose-response relationships. For days where monkeys are not sampled, if viremic before and after, must have been viremic the days in between. We chose to linearize (=mean) to guesstimate the value. This is done mainly to correct the numb…
U	Number of mosquitoes that engorged: Number of Ae. albopictus fed upon mosquitoes ≥ 1 day pi that were visibly engorged after feeding
V	Number of mosquitoes that engorged AND survived to titer: Number of Ae. albopictus fed upon mosquitoes ≥ 1 day pi that were visibly engorged after feeding, but only including mosquitoes that survived handling and collection. This is the number of mosquitoes that were screened through plaque assay to quantify viral titer. For control NHP, these mosquitoes have not been titered
W	Number of mosquitoes with detectable body infection: bodies were homogenized and one half of this sample was titered in C6/36 cells via serial dilution
X	Number of mosquitoes with detectable leg infection
Y	Number of mosquitoes with positive saliva without amplification (day 3 and 4 only)
Z	Number of mosquitoes with positive saliva after amplification. Total tested is number of fed which survived (column V) Taken from files Saimiri_SalivaryTiters Post Amplification_SRA.xlsx for DPI 3 and Amplified Saliva Titration 25FEB2022_SRA (1).xlsx for DPI 4
AA	% mosquitoes infected, positive bodies: Values in W divided by values in V
AB	% mosquitoes infected, positive legs: Values in X divided by values in V
AC	% mosquitoes infected, positive bodies/legs/saliva. Percentage of mosquitoes that were positive in at least one assay (body, legs, saliva), divided by total number of mosquitoes assayed (column V). For most entries, this is equivalent to percent positive in legs, although in one case (6550 D5) a mosquito was positive in the body but not in the legs; this is accounted for here.
AD	Mean titer of infected mosquitoes, bodies: mean value of mosquitoes that were positive for ZIKV, based off body titers
AE	SE of mean titer of infected mosquitoes, bodies: standard error of value in AD; NA if only one mosquito infected
AF	Mean titer of infected mosquitoes, legs: mean value of mosquitoes that were positive for ZIKV, based off leg titers.
AG	SE of mean titer of infected mosquitoes, legs: standard error of value in AF; NA if only one mosquito infected
AH	Weight (g): animals were weighed on a scale each time they were sampled
AI	% NK cells: No. NK cells/No. PBMCs
AJ	Number NK cells: number of NK cells in clot tube determined by flow cytometry
