# Supplementary material for: Trade-offs shaping transmission of sylvatic dengue and Zika viruses in monkey hosts
Source: Nat Commun. 2024 Mar 27;15:2682. doi: 10.1038/s41467-024-46810-x (PMC10973334; doi:10.1038/s41467-024-46810-x)
Supplement: Supplementary file 8 — Supplementary Data 5 [file 41467_2024_46810_MOESM8_ESM.xlsx]

## Sheet: Sheet1
Supplementary Data 5. 50% Plaque Reduction Neutralization Titer Values (PRNT50, inverse of dilution) for cynomolgus macaques or squirrel monkeys against designated viruses prior to and 28 days after infection with designated virus (see text for information on virus strains).
NHP Species	NHP ID	Virus	Pre-Infection PRNT50 against						Post-Infection (Day 28 pi) PRNT50 against
			DENV-1	DENV-2	DENV-3	DENV-4	YFV	ZIKV	DENV-1	DENV-2	DENV-3	DENV-4	YFV	ZIKV
Cynomolgus macaque	NV289	Control	<20	<20	<20	<20	<20	<20	<20	<20	<20	<20	<20	<20
Cynomolgus macaque	UG171	Control	<20	<20	<20	<20	<20	<20	<20	<20	<20	<20	<20	<20
Cynomolgus macaque	NV259	Control	<20	<20	<20	<20	<20	<20	<20	<20	<20	<20	<20	<20
Cynomolgus macaque	SB393	DENV-2	<20	<20	<20	<20	<20	<20	<20	≥ 640	<20	<20	<20	<20
Cynomolgus macaque	FR469A	DENV-2	<20	<20	<20	<20	<20	<20	<20	≥ 640	20	<20	<20	<20
Cynomolgus macaque	UG253A	Control	<20	<20	<20	<20	<20	<20	<20	<20	<20	<20	<20	<20
Cynomolgus macaque	BC407	DENV-2	<20	<20	<20	<20	<20	<20	<20	<20	<20	<20	<20	<20
Cynomolgus macaque	CP60	DENV-2	<20	<20	<20	<20	<20	<20	<20	≥ 640	<20	<20	<20	<20
Cynomolgus macaque	BC116A	DENV-2	<20	<20	<20	<20	<20	<20	<20	320	<20	<20	<20	<20
Cynomolgus macaque	FR423A	DENV-2	<20	<20	<20	<20	<20	<20	<20	≥ 640	<20	<20	<20	<20
Cynomolgus macaque	SB395	DENV-2	<20	<20	<20	<20	<20	<20	<20	≥ 640	20	<20	<20	<20
Cynomolgus macaque	FR840	DENV-2	<20	<20	<20	<20	<20	<20	<20	≥ 640	<20	<20	<20	<20
Cynomolgus macaque	BC167	DENV-2	<20	<20	<20	<20	<20	<20	<20	≥ 640	<20	<20	<20	<20
Cynomolgus macaque	EC944	ZIKV	n.d.	<20	n.d.	n.d.	n.d.	<20	n.d.	n.d.	n.d.	n.d.	n.d.	160
Cynomolgus macaque	FR1221	ZIKV	n.d.	<20	n.d.	n.d.	n.d.	<20	n.d.	n.d.	n.d.	n.d.	n.d.	640
Cynomolgus macaque	UGZ626	ZIKV	n.d.	<20	n.d.	n.d.	n.d.	<20	n.d.	n.d.	n.d.	n.d.	n.d.	>640
Squirrel monkey	6541	Control	n.d.	<20	n.d.	n.d.	n.d.	<20	n.d.	<20	n.d.	n.d.	n.d.	<20
Squirrel monkey	6321	Control	n.d.	<20	n.d.	n.d.	n.d.	<20	n.d.	<20	n.d.	n.d.	n.d.	<20
Squirrel monkey	6314	DENV-2	n.d.	<20	n.d.	n.d.	n.d.	<20	n.d.	≥ 640	n.d.	n.d.	n.d.	<20
Squirrel monkey	6519	DENV-2	n.d.	<20	n.d.	n.d.	n.d.	<20	n.d.	80	n.d.	n.d.	n.d.	<20
Squirrel monkey	4516	DENV-2	n.d.	<20	n.d.	n.d.	n.d.	<20	n.d.	≥ 640	n.d.	n.d.	n.d.	<20
Squirrel monkey	5045	DENV-2	n.d.	<20	n.d.	n.d.	n.d.	<20	n.d.	160	n.d.	n.d.	n.d.	<20
Squirrel monkey	4872	DENV-2	n.d.	<20	n.d.	n.d.	n.d.	<20	n.d.	320	n.d.	n.d.	n.d.	<20
Squirrel monkey	6401	DENV-2	n.d.	<20	n.d.	n.d.	n.d.	<20	n.d.	80	n.d.	n.d.	n.d.	<20
Squirrel monkey	6363	DENV-2	n.d.	<20	n.d.	n.d.	n.d.	<20	n.d.	160	n.d.	n.d.	n.d.	<20
Squirrel monkey	6552	DENV-2	n.d.	<20	n.d.	n.d.	n.d.	<20	n.d.	160	n.d.	n.d.	n.d.	<20
Squirrel monkey	6242	DENV-2	n.d.	<20	n.d.	n.d.	n.d.	<20	n.d.	640	n.d.	n.d.	n.d.	<20
Squirrel monkey	5910	DENV-2	n.d.	<20	n.d.	n.d.	n.d.	<20	n.d.	640	n.d.	n.d.	n.d.	<20
Squirrel monkey	5929	Control	n.d.	<20	n.d.	n.d.	n.d.	<20	n.d.	<20	n.d.	n.d.	n.d.	<20
Squirrel monkey	5080	Control	n.d.	<20	n.d.	n.d.	n.d.	<20	n.d.	<20	n.d.	n.d.	n.d.	<20
Squirrel monkey	6550	ZIKV	n.d.	<20	n.d.	n.d.	n.d.	<20	n.d.	<20	n.d.	n.d.	n.d.	160
Squirrel monkey	6518	ZIKV	n.d.	<20	n.d.	n.d.	n.d.	<20	n.d.	<20	n.d.	n.d.	n.d.	20
Squirrel monkey	6311	ZIKV	n.d.	<20	n.d.	n.d.	n.d.	<20	n.d.	<20	n.d.	n.d.	n.d.	80
Squirrel monkey	5013	ZIKV	n.d.	<20	n.d.	n.d.	n.d.	<20	n.d.	<20	n.d.	n.d.	n.d.	40
Squirrel monkey	4806	ZIKV	n.d.	<20	n.d.	n.d.	n.d.	<20	n.d.	<20	n.d.	n.d.	n.d.	80
Squirrel monkey	6347	ZIKV	n.d.	<20	n.d.	n.d.	n.d.	<20	n.d.	<20	n.d.	n.d.	n.d.	160
Squirrel monkey	6359	ZIKV	n.d.	<20	n.d.	n.d.	n.d.	<20	n.d.	<20	n.d.	n.d.	n.d.	40
Squirrel monkey	5730	ZIKV	n.d.	<20	n.d.	n.d.	n.d.	<20	n.d.	<20	n.d.	n.d.	n.d.	80
Squirrel monkey	4683	ZIKV	n.d.	<20	n.d.	n.d.	n.d.	<20	n.d.	<20	n.d.	n.d.	n.d.	20
Squirrel monkey	4728	ZIKV	n.d.	<20	n.d.	n.d.	n.d.	<20	n.d.	<20	n.d.	n.d.	n.d.	20
DENV: dengue virus; YFV: yellow fever virus; ZIKV: Zika virus; n.d.: not done
