# Supplementary material for: Trade-offs shaping transmission of sylvatic dengue and Zika viruses in monkey hosts
Source: Nat Commun. 2024 Mar 27;15:2682. doi: 10.1038/s41467-024-46810-x (PMC10973334; doi:10.1038/s41467-024-46810-x)
Supplement: Supplementary file 9 — Supplementary Data 6 [file 41467_2024_46810_MOESM9_ESM.xlsx]

## Sheet: infected mosquitoes
Supplementary Data 6. Virus titer for each mosquito with any tissue that was positive for infection
					Virus titer (log10 pfu/tissue)
NHP Species	Virus	Monkey ID	Day pi	Mosquito number	Body	Leg	Saliva
Cynomolgus macaque	DENV-2	FR 423A	5	3	0	3.81
Cynomolgus macaque	DENV-2	FR 423A	5	4	0	4.02
Cynomolgus macaque	DENV-2	FR 423A	5	5	0	3.9
Cynomolgus macaque	DENV-2	BC 167	5	UTMB1	0	6
Cynomolgus macaque	DENV-2	FR 840	8	1	5.24	4.04
Cynomolgus macaque	DENV-2	FR 840	8	2	5.11	3.32
Cynomolgus macaque	DENV-2	FR 840	8	3	1.18	0
Cynomolgus macaque	DENV-2	FR 840	8	4	5.48	3.88
Squirrel monkey	DENV-2	6314	1	3	1.4	0
Squirrel monkey	DENV-2	4516	1	1	1.7	4.47
Squirrel monkey	DENV-2	4516	1	2	2.36	2.2
Squirrel monkey	DENV-2	4516	1	3	3.23	2.15
Squirrel monkey	DENV-2	4516	1	4	0	3.9
Squirrel monkey	DENV-2	4516	1	5	1.78	1.48
Squirrel monkey	DENV-2	4516	1	6	1.3	1.18
Squirrel monkey	DENV-2	4516	1	7	5.19	2.4
Squirrel monkey	DENV-2	4516	1	8	0	0.7
Squirrel monkey	DENV-2	4516	1	9	1.7	2.78
Squirrel monkey	DENV-2	4516	1	10	0	0.7
Squirrel monkey	DENV-2	6363	2	6	0	4.02
Squirrel monkey	DENV-2	6363	2	7	2.22	1.78
Squirrel monkey	DENV-2	6363	2	8	1	1.81
Squirrel monkey	DENV-2	6363	2	9	0	1.81
Squirrel monkey	DENV-2	6552	2	1	0	0.6
Squirrel monkey	DENV-2	6552	2	2	0	1.51
Squirrel monkey	DENV-2	6314	3	12	4.98	2.74	0
Squirrel monkey	DENV-2	4516	5	8	1.6	0
Squirrel monkey	DENV-2	6314	7	1	0	4.2
Squirrel monkey	DENV-2	6314	7	2	0	0.7
Squirrel monkey	DENV-2	6314	7	3	0	1.4
Squirrel monkey	DENV-2	6401	8	4	2.3	2.22
Squirrel monkey	DENV-2	6401	8	3	0	1.4
Squirrel monkey	DENV-2	6401	8	4	0	1.6
Squirrel monkey	DENV-2	6401	8	5	0	1.2
Squirrel monkey	DENV-2	6401	8	6	0	0.6
Squirrel monkey	ZIKV	6518	1	7	7.16	5.6
Squirrel monkey	ZIKV	6311	1	1	0	3.11
Squirrel monkey	ZIKV	6311	1	2	0	1.78
Squirrel monkey	ZIKV	6311	1	3	0	1.5
Squirrel monkey	ZIKV	6347	2	6	6.78	4.85
Squirrel monkey	ZIKV	6359	2	1	0	1.88
Squirrel monkey	ZIKV	6359	2	2	0	2.6
Squirrel monkey	ZIKV	6359	2	3	0	2.2
Squirrel monkey	ZIKV	6359	2	4	0	2.11
Squirrel monkey	ZIKV	6359	2	5	0	2.95
Squirrel monkey	ZIKV	6359	2	6	0	2.38
Squirrel monkey	ZIKV	6359	2	7	0	3.06
Squirrel monkey	ZIKV	6359	2	8	0	2.62
Squirrel monkey	ZIKV	5730	2	4	0	0.7
Squirrel monkey	ZIKV	4683	2	1	7.15	5.81
Squirrel monkey	ZIKV	4683	2	2	0	3.02
Squirrel monkey	ZIKV	4728	2	1	0	1.7
Squirrel monkey	ZIKV	4728	2	2	0	1.74
Squirrel monkey	ZIKV	4728	2	3	0	1
Squirrel monkey	ZIKV	6550	3	1	0	5.7	1.60119
Squirrel monkey	ZIKV	6550	3	2	6	3.08	0
Squirrel monkey	ZIKV	6550	3	3	0	1.95	0
Squirrel monkey	ZIKV	6550	3	4	0	4.85	0
Squirrel monkey	ZIKV	6518	3	2	6.81	6.15	2.90222
Squirrel monkey	ZIKV	6518	3	3	0	2.85	0
Squirrel monkey	ZIKV	6518	3	4	0	1.98	0
Squirrel monkey	ZIKV	6518	3	5	0	1.3	0
Squirrel monkey	ZIKV	6311	3	1	6.48	6.16	1.59106
Squirrel monkey	ZIKV	6311	3	2	5	3.02	0
Squirrel monkey	ZIKV	6311	3	3	0	1.6	0
Squirrel monkey	ZIKV	6311	3	4	5.93	3	0
Squirrel monkey	ZIKV	6311	3	5	6.07	2	0
Squirrel monkey	ZIKV	6311	3	6	0	2.4	0
Squirrel monkey	ZIKV	6311	3	7	0	2.81	0
Squirrel monkey	ZIKV	6311	3	8	0	3.51	0
Squirrel monkey	ZIKV	6311	3	9	6	4.34	1.59106
Squirrel monkey	ZIKV	6311	3	10	6.34	5.68	2.30016
Squirrel monkey	ZIKV	6311	3	11	0	3.22	0
Squirrel monkey	ZIKV	6311	3	12	5.4	1	0
Squirrel monkey	ZIKV	6311	3	13	0	1.18	0
Squirrel monkey	ZIKV	5013	3	2	0	5.65	1.59106
Squirrel monkey	ZIKV	5013	3	3	6.28	2.36	1.59106
Squirrel monkey	ZIKV	5013	3	4	0	5.65	1.59106
Squirrel monkey	ZIKV	5013	3	5	0	1.95	0
Squirrel monkey	ZIKV	5013	3	6	0	3.78	0
Squirrel monkey	ZIKV	5013	3	7	0	1	0
Squirrel monkey	ZIKV	5013	3	8	6.4	4.65	0
Squirrel monkey	ZIKV	5013	3	9	0	5.93	2.07831
Squirrel monkey	ZIKV	6347	4	1	7.41	5.88	2.20325
Squirrel monkey	ZIKV	6347	4	2	6.18	5.15	1.59106
Squirrel monkey	ZIKV	6347	4	3	7.13	6.06	2.68037
Squirrel monkey	ZIKV	6347	4	4	7.24	6.19	1.90222
Squirrel monkey	ZIKV	6347	4	5	0	6.11	1.60119
Squirrel monkey	ZIKV	6359	4	1	7.15	6.85	3.60119
Squirrel monkey	ZIKV	6359	4	2	0	6.06	3.60119
Squirrel monkey	ZIKV	6359	4	3	5.54	3.3	1.59106
Squirrel monkey	ZIKV	6359	4	4	6.3	5.16	3.60119
Squirrel monkey	ZIKV	6359	4	5	0	2.63	0
Squirrel monkey	ZIKV	5730	4	1	7.13	5.32	2.07831
Squirrel monkey	ZIKV	4683	4	1	7.64	5.65	3.13267
Squirrel monkey	ZIKV	4683	4	2	0	6.15	1.90222
Squirrel monkey	ZIKV	4683	4	3	0	4.7	1.59106
Squirrel monkey	ZIKV	4683	4	4	0	5.85	3.60119
Squirrel monkey	ZIKV	4728	4	1	7.18	5.88	2.07831
Squirrel monkey	ZIKV	4728	4	2	0	3.78	0
Squirrel monkey	ZIKV	4728	4	3	7.34	5.74	2.07831
Squirrel monkey	ZIKV	4728	4	4	7.44	5.6	1.90222
Squirrel monkey	ZIKV	4728	4	5	0	3.37	1.60119
Squirrel monkey	ZIKV	4728	4	6	0	5.98	1.90222
Squirrel monkey	ZIKV	6550	5	1	5.23	0
Squirrel monkey	ZIKV	6550	5	3	0	1.7
Squirrel monkey	ZIKV	6550	5	4	0	2
Squirrel monkey	ZIKV	6550	5	5	1.18	6.53
Squirrel monkey	ZIKV	6550	5	6	5.3	5.7
Squirrel monkey	ZIKV	6550	5	7	5.7	5.29
Squirrel monkey	ZIKV	6550	5	8	0	2.45
Squirrel monkey	ZIKV	6550	5	9	0	2.06
Squirrel monkey	ZIKV	6550	5	10	7.04	6.28
Squirrel monkey	ZIKV	6550	5	11	6.18	3.85
Squirrel monkey	ZIKV	6550	5	12	0	2.7
Squirrel monkey	ZIKV	6550	5	13	0	1.98
Squirrel monkey	ZIKV	6518	5	1	1.95	1.9
Squirrel monkey	ZIKV	6518	5	2	0	0.7
Squirrel monkey	ZIKV	6518	5	6	0	0.7
Squirrel monkey	ZIKV	6518	5	8	0	0.7
Squirrel monkey	ZIKV	6311	5	8	6.06	5.28
Squirrel monkey	ZIKV	6311	5	9	0	2.61
Squirrel monkey	ZIKV	6311	5	10	0	3.59
Squirrel monkey	ZIKV	6311	5	11	0	2
Squirrel monkey	ZIKV	5013	5	1	6	5.78
Squirrel monkey	ZIKV	5013	5	2	0	4.7
Squirrel monkey	ZIKV	5013	5	3	5.28	2.81
Squirrel monkey	ZIKV	5013	5	4	6.78	5.37
Squirrel monkey	ZIKV	5013	5	5	0	3.24
Squirrel monkey	ZIKV	5013	5	6	6.55	5.02
Squirrel monkey	ZIKV	5013	5	7	6.78	5.7
Squirrel monkey	ZIKV	5013	5	8	5.85	3.02
Squirrel monkey	ZIKV	5013	5	9	0	5.26
Squirrel monkey	ZIKV	5013	5	10	6.98	6.22
Squirrel monkey	ZIKV	5013	5	11	6.54	6.16
Squirrel monkey	ZIKV	5013	5	12	6.16	2.81
Squirrel monkey	ZIKV	5013	5	13	0	2.26
Squirrel monkey	ZIKV	5013	5	14	6.48	5.36
Squirrel monkey	ZIKV	4806	5	1	0	5.63
Squirrel monkey	ZIKV	4806	5	2	5.4	6.29
Squirrel monkey	ZIKV	4806	5	3	0	5.74
Squirrel monkey	ZIKV	4806	5	4	7.04	7.04
Squirrel monkey	ZIKV	4806	5	5	0	5.98
Squirrel monkey	ZIKV	4806	5	6	6.7	6.19
Squirrel monkey	ZIKV	4806	5	7	6.18	5.4
Squirrel monkey	ZIKV	4806	5	8	7.18	6.44
Squirrel monkey	ZIKV	4806	5	9	6	4.34
Squirrel monkey	ZIKV	4806	5	10	0	3.29
Squirrel monkey	ZIKV	4806	5	11	6.02	7.11
Cynomolgus macaque	ZIKV	UGZ626	2	2	0	6.12
Cynomolgus macaque	ZIKV	UGZ626	2	3	2	3.06
Cynomolgus macaque	ZIKV	UGZ626	2	4	0	2.3
Cynomolgus macaque	ZIKV	UGZ626	2	5	0	2.3
Cynomolgus macaque	ZIKV	UGZ626	3	2	7.19	5.75
Cynomolgus macaque	ZIKV	UGZ626	3	3	7.11	5.8
Cynomolgus macaque	ZIKV	UGZ626	3	4	5.64	0
Cynomolgus macaque	ZIKV	UGZ626	3	5	7.44	5.82
Cynomolgus macaque	ZIKV	UGZ626	3	6	3.1	0
Cynomolgus macaque	ZIKV	UGZ626	3	7	5.9	0
Cynomolgus macaque	ZIKV	UGZ626	3	8	6.06	3.88
Cynomolgus macaque	ZIKV	UGZ626	3	13	6.7	0
Cynomolgus macaque	ZIKV	EC944	3	4	6.29	0
Cynomolgus macaque	ZIKV	EC944	3	6	6.89	5.38
Cynomolgus macaque	ZIKV	EC944	3	7	6.39	5.39
Cynomolgus macaque	ZIKV	FR1221	3	8	6.88	4.9
Cynomolgus macaque	ZIKV	UGZ626	4	2	7.24	5.74
Cynomolgus macaque	ZIKV	UGZ626	4	3	7.04	5.26
Cynomolgus macaque	ZIKV	UGZ626	4	4	7.22	5.45
Cynomolgus macaque	ZIKV	UGZ626	4	5	7.19	6.17
Cynomolgus macaque	ZIKV	UGZ626	4	6	6	3.34
Cynomolgus macaque	ZIKV	UGZ626	4	7	5.93	0
Cynomolgus macaque	ZIKV	UGZ626	4	8	6.98	5.87
Cynomolgus macaque	ZIKV	UGZ626	4	9	6.78	5.63
Cynomolgus macaque	ZIKV	EC944	4	1	7.02	6.18
Cynomolgus macaque	ZIKV	EC944	4	2	7.24	5.18
Cynomolgus macaque	ZIKV	EC944	4	3	6.88	5.85
Cynomolgus macaque	ZIKV	EC944	4	4	6.95	4.78
Cynomolgus macaque	ZIKV	EC944	4	5	6.7	1.7
Cynomolgus macaque	ZIKV	EC944	4	6	7	6.27
Cynomolgus macaque	ZIKV	EC944	4	7	6.93	5.44
Cynomolgus macaque	ZIKV	EC944	4	8	1.85	5.23
Cynomolgus macaque	ZIKV	EC944	4	9	5.47	2.3
Cynomolgus macaque	ZIKV	EC944	4	10	7.3	6.23
Cynomolgus macaque	ZIKV	EC944	4	11	2.4	2.48
Cynomolgus macaque	ZIKV	FR1221	4	1	6.7	4.24
Cynomolgus macaque	ZIKV	FR1221	4	2	2.4	2.48
Cynomolgus macaque	ZIKV	FR1221	4	3	6.85	5.18
Cynomolgus macaque	ZIKV	FR1221	4	4	7.35	5.32
Cynomolgus macaque	ZIKV	FR1221	4	5	7.29	6.01
Cynomolgus macaque	ZIKV	FR1221	4	6	0	3.28
Cynomolgus macaque	ZIKV	FR1221	4	8	6.74	6
Cynomolgus macaque	ZIKV	FR1221	4	9	0.7	1.7
Cynomolgus macaque	ZIKV	FR1221	4	11	6.41	5.28
Cynomolgus macaque	ZIKV	UGZ626	5	1	6.62	5.8451
Cynomolgus macaque	ZIKV	UGZ626	5	2	2.39	2.39794
Cynomolgus macaque	ZIKV	UGZ626	5	3	2.46	2
Cynomolgus macaque	ZIKV	UGZ626	5	4	2.22	1.69897
Cynomolgus macaque	ZIKV	UGZ626	5	7	0	5.27
Cynomolgus macaque	ZIKV	UGZ626	5	9	0	4.85
Cynomolgus macaque	ZIKV	UGZ626	5	10	0	5.36
Cynomolgus macaque	ZIKV	EC944	5	1	2.89	1.07918
Cynomolgus macaque	ZIKV	EC944	5	2	6.66	5.77815
Cynomolgus macaque	ZIKV	EC944	5	3	6.81	5.64836
Cynomolgus macaque	ZIKV	EC944	5	4	6.69	6.43933
Cynomolgus macaque	ZIKV	EC944	5	5	6.76	6.21748
Cynomolgus macaque	ZIKV	EC944	5	6	6.8	5.90309
Cynomolgus macaque	ZIKV	EC944	5	7	6.69	6.04139
Cynomolgus macaque	ZIKV	EC944	5	8	6.6	6.38021
Cynomolgus macaque	ZIKV	EC944	5	9	6.85	5.11394
Cynomolgus macaque	ZIKV	FR1221	5	1	6.98	5.42325
Cynomolgus macaque	ZIKV	FR1221	5	2	2.19	2.39794
Cynomolgus macaque	ZIKV	FR1221	5	3	6.8	6.04139
Cynomolgus macaque	ZIKV	FR1221	5	4	6.93	6.63849
Cynomolgus macaque	ZIKV	FR1221	5	5	5.02	3.31175
Cynomolgus macaque	ZIKV	FR1221	5	6	6.9	6.16137
Cynomolgus macaque	ZIKV	FR1221	5	7	7.13	6.0607
Cynomolgus macaque	ZIKV	FR1221	5	8	3.32	3.02119
Cynomolgus macaque	ZIKV	FR1221	5	9	2.88	0
Cynomolgus macaque	ZIKV	FR1221	5	10	6.93	4.44716
Cynomolgus macaque	ZIKV	FR1221	5	11	6.95	5.97772
