# Supplementary material for: Trade-offs shaping transmission of sylvatic dengue and Zika viruses in monkey hosts
Source: Nat Commun. 2024 Mar 27;15:2682. doi: 10.1038/s41467-024-46810-x (PMC10973334; doi:10.1038/s41467-024-46810-x)
Supplement: Supplementary file 11 — Source Data [file 41467_2024_46810_MOESM11_ESM.xlsx]

## Sheet: Fig 2A
Figure 2A
ID	Monkey Species	Virus	Peak Viremia (log10pfu/ml+1)	PRNT80 on Day 28
SB393	Cynomolgus macaque	Dengue serotype 2	0	40
FR469A	Cynomolgus macaque	Dengue serotype 2	3.89	160
BC407	Cynomolgus macaque	Dengue serotype 2	0	19
CP60	Cynomolgus macaque	Dengue serotype 2	0	80
BC116A	Cynomolgus macaque	Dengue serotype 2	1	40
FR423A	Cynomolgus macaque	Dengue serotype 2	1	320
SB395	Cynomolgus macaque	Dengue serotype 2	0	1280
FR840	Cynomolgus macaque	Dengue serotype 2	1	320
BC167	Cynomolgus macaque	Dengue serotype 2	0	1280
UGZ626	Cynomolgus macaque	Zika	4.98	640
EC944	Cynomolgus macaque	Zika	5.26	160
FR1221	Cynomolgus macaque	Zika	4.68	40

## Sheet: Fig 2B
Figure 2B
ID	Monkey Species	Virus	Peak Viremia (log10pfu/ml+1)	PRNT80 on Day 28
6314	Squirrel Monkey	Dengue serotype 2	1	640
6519	Squirrel Monkey	Dengue serotype 2	0	40
4516	Squirrel Monkey	Dengue serotype 2	1.91	640
5045	Squirrel Monkey	Dengue serotype 2	0	80
4872	Squirrel Monkey	Dengue serotype 2	2.78	160
6401	Squirrel Monkey	Dengue serotype 2	1	40
6363	Squirrel Monkey	Dengue serotype 2	2.9	80
6552	Squirrel Monkey	Dengue serotype 2	1	80
6242	Squirrel Monkey	Dengue serotype 2	1	160
5910	Squirrel Monkey	Dengue serotype 2	0	160
6550	Squirrel Monkey	Zika	4	80
6518	Squirrel Monkey	Zika	3.3	19
6311	Squirrel Monkey	Zika	3.9	20
5013	Squirrel Monkey	Zika	4	19
4806	Squirrel Monkey	Zika	5.6	19
6347	Squirrel Monkey	Zika	5.4	40
6359	Squirrel Monkey	Zika	4.2	19
5730	Squirrel Monkey	Zika	4.3	40

## Sheet: Fig 2C
Figure 2C
ID	Monkey Species	Virus	Early % NK cells (% of 5000 PBMCs)
6550	Squirrel monkey	Zika	3.5
6518	Squirrel monkey	Zika	5.2
6311	Squirrel monkey	Zika	5.2
5013	Squirrel monkey	Zika	2.7
4806	Squirrel monkey	Zika	2.9
6347	Squirrel monkey	Zika	3.4
6359	Squirrel monkey	Zika	4.4
5730	Squirrel monkey	Zika	4.3
4728	Squirrel monkey	Zika	1.2
6314	Squirrel monkey	Dengue serotype 2	3.5
6519	Squirrel monkey	Dengue serotype 2	6.4
4516	Squirrel monkey	Dengue serotype 2	1.5
5045	Squirrel monkey	Dengue serotype 2	2.9
4872	Squirrel monkey	Dengue serotype 2	2
6401	Squirrel monkey	Dengue serotype 2	5.4
6363	Squirrel monkey	Dengue serotype 2	7.5
6552	Squirrel monkey	Dengue serotype 2	7
6242	Squirrel monkey	Dengue serotype 2	1.1
5910	Squirrel monkey	Dengue serotype 2	4.1
SB393	Cynomolgus macaque	Dengue serotype 2	6.9
FR469A	Cynomolgus macaque	Dengue serotype 2	5
BC407	Cynomolgus macaque	Dengue serotype 2	11
CP60	Cynomolgus macaque	Dengue serotype 2	1.1
BC116A	Cynomolgus macaque	Dengue serotype 2	2.1
FR423A	Cynomolgus macaque	Dengue serotype 2	0.2
SB395	Cynomolgus macaque	Dengue serotype 2	2.6
FR840	Cynomolgus macaque	Dengue serotype 2	3
BC167	Cynomolgus macaque	Dengue serotype 2	0.5
UGZ626	Cynomolgus macaque	Zika	1.8
EC944	Cynomolgus macaque	Zika	3.1
FR1221	Cynomolgus macaque	Zika	2.6
NV289	Cynomolgus macaque	Control	4
UG171	Cynomolgus macaque	Control	0.8
NV259	Cynomolgus macaque	Control	4.7
UG253A	Cynomolgus macaque	Control	7.6
5929	Squirrel monkey	Control	2.9
5080	Squirrel monkey	Control	8.8
6941	Squirrel monkey	Control	6.4
6321	Squirrel monkey	Control	3.8

## Sheet: Fig 2D
Figure 2D
ID	Monkey Species	Virus	Early % NK cells (% of 5000 PBMCs)	PRNT80 on Day 28
SB393	Cynomolgus macaque	Dengue serotype 2	6.9	40
FR469A	Cynomolgus macaque	Dengue serotype 2	5	160
BC407	Cynomolgus macaque	Dengue serotype 2	11	19
CP60	Cynomolgus macaque	Dengue serotype 2	1.1	80
BC116A	Cynomolgus macaque	Dengue serotype 2	2.1	40
FR423A	Cynomolgus macaque	Dengue serotype 2	0.2	320
SB395	Cynomolgus macaque	Dengue serotype 2	2.6	1280
FR840	Cynomolgus macaque	Dengue serotype 2	3	320
BC167	Cynomolgus macaque	Dengue serotype 2	0.5	1280
6314	Squirrel Monkey	Dengue serotype 2	3.5	640
6519	Squirrel Monkey	Dengue serotype 2	6.4	40
4516	Squirrel Monkey	Dengue serotype 2	1.5	640
5045	Squirrel Monkey	Dengue serotype 2	2.9	80
4872	Squirrel Monkey	Dengue serotype 2	2	160
6401	Squirrel Monkey	Dengue serotype 2	5.4	40
6363	Squirrel Monkey	Dengue serotype 2	7.5	80
6552	Squirrel Monkey	Dengue serotype 2	7	80
6242	Squirrel Monkey	Dengue serotype 2	1.1	160
5910	Squirrel Monkey	Dengue serotype 2	4.1	160

## Sheet: Fig 2E
Figure 2E
ID	Monkey Species	Virus	Duration of Viremia (days)	Peak Viremia (log10pfu/ml + 1)
UGZ626	Cynomolgus macaque	Zika	4	4.98
EC944	Cynomolgus macaque	Zika	3	5.26
FR1221	Cynomolgus macaque	Zika	3	4.68
6550	Squirrel monkey	Zika	5	4
6518	Squirrel monkey	Zika	5	3.3
6311	Squirrel monkey	Zika	5	3.9
5013	Squirrel monkey	Zika	5	4
4806	Squirrel monkey	Zika	3	5.6
6347	Squirrel monkey	Zika	3	5.4
6359	Squirrel monkey	Zika	3	4.2
5730	Squirrel monkey	Zika	3	4.3
4728	Squirrel monkey	Zika	3	6.3

## Sheet: Fig 2F
Figure 2F
ID	Monkey Species	Virus	Early % NK cells (% of 5000 PBMCs)	Peak Viremia (log10pfu/ml + 1)
UGZ626	Cynomolgus macaque	Zika	1.8	4.98
EC944	Cynomolgus macaque	Zika	3.1	5.26
FR1221	Cynomolgus macaque	Zika	2.6	4.68
6550	Squirrel monkey	Zika	3.5	4
6518	Squirrel monkey	Zika	5.2	3.3
6311	Squirrel monkey	Zika	5.2	3.9
5013	Squirrel monkey	Zika	2.7	4
4806	Squirrel monkey	Zika	2.9	5.6
6347	Squirrel monkey	Zika	3.4	5.4
6359	Squirrel monkey	Zika	4.4	4.2
5730	Squirrel monkey	Zika	4.3	4.3
4728	Squirrel monkey	Zika	1.2	6.3

## Sheet: Fig 3A
Figure 3
ID	Species	Final Treatment	Day Post-Infection	Viremia (log10pfu/ml)	Viremia detected after 1 passage?	% mosquitoes infected (body or legs)
NV289	Cynomolgus macaque	Control	-20
UG171	Cynomolgus macaque	Control	-20
NV259	Cynomolgus macaque	Control	-20
SB393	Cynomolgus macaque	1 Mosquito	-20
FR469A	Cynomolgus macaque	1 Mosquito	-20
UG253A	Cynomolgus macaque	Control	-20
BC407	Cynomolgus macaque	1 Mosquito	-20
CP60	Cynomolgus macaque	1 Mosquito	-20
BC116A	Cynomolgus macaque	10 Mosquitos	-20
FR423A	Cynomolgus macaque	10 Mosquitos	-20
SB395	Cynomolgus macaque	10 Mosquitos	-20
FR840	Cynomolgus macaque	10 Mosquitos	-20
BC167	Cynomolgus macaque	10 Mosquitos	-20
NV289	Cynomolgus macaque	Control	-10
UG171	Cynomolgus macaque	Control	-10
NV259	Cynomolgus macaque	Control	-10
SB393	Cynomolgus macaque	1 Mosquito	-10
FR469A	Cynomolgus macaque	1 Mosquito	-10
UG253A	Cynomolgus macaque	Control	-10
BC407	Cynomolgus macaque	1 Mosquito	-10
CP60	Cynomolgus macaque	1 Mosquito	-10
BC116A	Cynomolgus macaque	10 Mosquitos	-10
FR423A	Cynomolgus macaque	10 Mosquitos	-10
SB395	Cynomolgus macaque	10 Mosquitos	-10
FR840	Cynomolgus macaque	10 Mosquitos	-10
BC167	Cynomolgus macaque	10 Mosquitos	-10
NV289	Cynomolgus macaque	Control	-7
UG171	Cynomolgus macaque	Control	-7
NV259	Cynomolgus macaque	Control	-7
SB393	Cynomolgus macaque	1 Mosquito	-7
FR469A	Cynomolgus macaque	1 Mosquito	-7
UG253A	Cynomolgus macaque	Control	-7
BC407	Cynomolgus macaque	1 Mosquito	-7
CP60	Cynomolgus macaque	1 Mosquito	-7
BC116A	Cynomolgus macaque	10 Mosquitos	-7
FR423A	Cynomolgus macaque	10 Mosquitos	-7
SB395	Cynomolgus macaque	10 Mosquitos	-7
FR840	Cynomolgus macaque	10 Mosquitos	-7
BC167	Cynomolgus macaque	10 Mosquitos	-7
NV289	Cynomolgus macaque	Control	0	0	N
UG171	Cynomolgus macaque	Control	0	0	N
NV259	Cynomolgus macaque	Control	0	0	N
SB393	Cynomolgus macaque	1 Mosquito	0	0	N
FR469A	Cynomolgus macaque	1 Mosquito	0	0	N
UG253A	Cynomolgus macaque	Control	0	0	N
BC407	Cynomolgus macaque	1 Mosquito	0	0	N
CP60	Cynomolgus macaque	1 Mosquito	0	0	N
BC116A	Cynomolgus macaque	10 Mosquitos	0	0	N
FR423A	Cynomolgus macaque	10 Mosquitos	0	0	N
SB395	Cynomolgus macaque	10 Mosquitos	0	0	N
FR840	Cynomolgus macaque	10 Mosquitos	0	0	N
BC167	Cynomolgus macaque	10 Mosquitos	0	0	N
NV289	Cynomolgus macaque	Control	1	0	N	0
UG171	Cynomolgus macaque	Control	1	0	N	0
NV259	Cynomolgus macaque	Control	1	0	N	0
SB393	Cynomolgus macaque	1 Mosquito	1	0	N	0
FR469A	Cynomolgus macaque	1 Mosquito	1	0	N	0
UG253A	Cynomolgus macaque	Control	1	0	N	0
BC407	Cynomolgus macaque	1 Mosquito	1	0	N	0
CP60	Cynomolgus macaque	1 Mosquito	1	0	N	0
BC116A	Cynomolgus macaque	10 Mosquitos	1	0	N	0
FR423A	Cynomolgus macaque	10 Mosquitos	1	0	N	0
SB395	Cynomolgus macaque	10 Mosquitos	1	0	N	0
FR840	Cynomolgus macaque	10 Mosquitos	1	0	N	0
BC167	Cynomolgus macaque	10 Mosquitos	1	0	N	0
NV289	Cynomolgus macaque	Control	2	0	N	0
UG171	Cynomolgus macaque	Control	2	0	N	0
NV259	Cynomolgus macaque	Control	2	0	N	0
SB393	Cynomolgus macaque	1 Mosquito	2	not sampled	not sampled	0
FR469A	Cynomolgus macaque	1 Mosquito	2	0	N	0
UG253A	Cynomolgus macaque	Control	2	0	N	0
BC407	Cynomolgus macaque	1 Mosquito	2	0	N	0
CP60	Cynomolgus macaque	1 Mosquito	2	0	N	0
BC116A	Cynomolgus macaque	10 Mosquitos	2	0	N	0
FR423A	Cynomolgus macaque	10 Mosquitos	2	0	N	0
SB395	Cynomolgus macaque	10 Mosquitos	2	0	N	0
FR840	Cynomolgus macaque	10 Mosquitos	2	0	N	0
BC167	Cynomolgus macaque	10 Mosquitos	2	0	N	0
NV289	Cynomolgus macaque	Control	3	0	N	0
UG171	Cynomolgus macaque	Control	3	0	N	0
NV259	Cynomolgus macaque	Control	3	0	N	0
SB393	Cynomolgus macaque	1 Mosquito	3	0	N	0
FR469A	Cynomolgus macaque	1 Mosquito	3	0	N	0
UG253A	Cynomolgus macaque	Control	3	0	N	0
BC407	Cynomolgus macaque	1 Mosquito	3	0	N	0
CP60	Cynomolgus macaque	1 Mosquito	3	0	N	0
BC116A	Cynomolgus macaque	10 Mosquitos	3	0	N	0
FR423A	Cynomolgus macaque	10 Mosquitos	3	0	N	0
SB395	Cynomolgus macaque	10 Mosquitos	3	0	N	0
FR840	Cynomolgus macaque	10 Mosquitos	3	0	N	0
BC167	Cynomolgus macaque	10 Mosquitos	3	0	N	0
NV289	Cynomolgus macaque	Control	4	0	N	0
UG171	Cynomolgus macaque	Control	4	0	N	0
NV259	Cynomolgus macaque	Control	4	0	N	0
SB393	Cynomolgus macaque	1 Mosquito	4	0	N	0
FR469A	Cynomolgus macaque	1 Mosquito	4	3.89	Y	0
UG253A	Cynomolgus macaque	Control	4	0	N	0
BC407	Cynomolgus macaque	1 Mosquito	4	0	N	0
CP60	Cynomolgus macaque	1 Mosquito	4	0	N	0
BC116A	Cynomolgus macaque	10 Mosquitos	4	1.28	Y	0
FR423A	Cynomolgus macaque	10 Mosquitos	4	2.51	Y	0
SB395	Cynomolgus macaque	10 Mosquitos	4	0	N	0
FR840	Cynomolgus macaque	10 Mosquitos	4	0	N	0
BC167	Cynomolgus macaque	10 Mosquitos	4	0	N	0
NV289	Cynomolgus macaque	Control	5	0	N	0
UG171	Cynomolgus macaque	Control	5	0	N	0
NV259	Cynomolgus macaque	Control	5	0	N	0
SB393	Cynomolgus macaque	1 Mosquito	5	0	N	0
FR469A	Cynomolgus macaque	1 Mosquito	5	0	N	0
UG253A	Cynomolgus macaque	Control	5	0	N	0
BC407	Cynomolgus macaque	1 Mosquito	5	0	N	0
CP60	Cynomolgus macaque	1 Mosquito	5	0	N	0
BC116A	Cynomolgus macaque	10 Mosquitos	5	0	N	0
FR423A	Cynomolgus macaque	10 Mosquitos	5	0	N	60
SB395	Cynomolgus macaque	10 Mosquitos	5	0	N	0
FR840	Cynomolgus macaque	10 Mosquitos	5	0	N	0
BC167	Cynomolgus macaque	10 Mosquitos	5	0	N	20
NV289	Cynomolgus macaque	Control	6	0	N
UG171	Cynomolgus macaque	Control	6	0	N
NV259	Cynomolgus macaque	Control	6	0	N
SB393	Cynomolgus macaque	1 Mosquito	6	0	N
FR469A	Cynomolgus macaque	1 Mosquito	6	0	N
UG253A	Cynomolgus macaque	Control	6	0	N
BC407	Cynomolgus macaque	1 Mosquito	6	0	N
CP60	Cynomolgus macaque	1 Mosquito	6	0	N
BC116A	Cynomolgus macaque	10 Mosquitos	6	0	N
FR423A	Cynomolgus macaque	10 Mosquitos	6	0	N
SB395	Cynomolgus macaque	10 Mosquitos	6	0	N
FR840	Cynomolgus macaque	10 Mosquitos	6	0	N
BC167	Cynomolgus macaque	10 Mosquitos	6	0	N
NV289	Cynomolgus macaque	Control	7	0	N
UG171	Cynomolgus macaque	Control	7	0	N
NV259	Cynomolgus macaque	Control	7	0	N
SB393	Cynomolgus macaque	1 Mosquito	7	0	N
FR469A	Cynomolgus macaque	1 Mosquito	7	0	N
UG253A	Cynomolgus macaque	Control	7	0	N
BC407	Cynomolgus macaque	1 Mosquito	7	0	N
CP60	Cynomolgus macaque	1 Mosquito	7	0	N
BC116A	Cynomolgus macaque	10 Mosquitos	7	0	N
FR423A	Cynomolgus macaque	10 Mosquitos	7	1.9	Y
SB395	Cynomolgus macaque	10 Mosquitos	7	0	N
FR840	Cynomolgus macaque	10 Mosquitos	7	0	N
BC167	Cynomolgus macaque	10 Mosquitos	7	0	N
NV289	Cynomolgus macaque	Control	8			0
UG171	Cynomolgus macaque	Control	8			0
NV259	Cynomolgus macaque	Control	8			0
SB393	Cynomolgus macaque	1 Mosquito	8			0
FR469A	Cynomolgus macaque	1 Mosquito	8			0
UG253A	Cynomolgus macaque	Control	8			0
BC407	Cynomolgus macaque	1 Mosquito	8			0
CP60	Cynomolgus macaque	1 Mosquito	8			0
BC116A	Cynomolgus macaque	10 Mosquitos	8			0
FR423A	Cynomolgus macaque	10 Mosquitos	8			0
SB395	Cynomolgus macaque	10 Mosquitos	8			0
FR840	Cynomolgus macaque	10 Mosquitos	8			100
BC167	Cynomolgus macaque	10 Mosquitos	8			0
NV289	Cynomolgus macaque	Control	11	0	N	0
UG171	Cynomolgus macaque	Control	11	0	N	0
NV259	Cynomolgus macaque	Control	11	0	N	0
SB393	Cynomolgus macaque	1 Mosquito	11	0	N	0
FR469A	Cynomolgus macaque	1 Mosquito	11	0	N	0
UG253A	Cynomolgus macaque	Control	11	0	N	0
BC407	Cynomolgus macaque	1 Mosquito	11	0	N	0
CP60	Cynomolgus macaque	1 Mosquito	11	0	N	0
BC116A	Cynomolgus macaque	10 Mosquitos	11	0	N	0
FR423A	Cynomolgus macaque	10 Mosquitos	11	0	N	0
SB395	Cynomolgus macaque	10 Mosquitos	11	0	N	0
FR840	Cynomolgus macaque	10 Mosquitos	11	0	N	0
BC167	Cynomolgus macaque	10 Mosquitos	11	0	N	0
NV289	Cynomolgus macaque	Control	14	0	N	0
UG171	Cynomolgus macaque	Control	14	0	N	0
NV259	Cynomolgus macaque	Control	14	0	N	0
SB393	Cynomolgus macaque	1 Mosquito	14	0	N	0
FR469A	Cynomolgus macaque	1 Mosquito	14	0	N	0
UG253A	Cynomolgus macaque	Control	14	0	N	0
BC407	Cynomolgus macaque	1 Mosquito	14	0	N	0
CP60	Cynomolgus macaque	1 Mosquito	14	0	N	0
BC116A	Cynomolgus macaque	10 Mosquitos	14	0	N	0
FR423A	Cynomolgus macaque	10 Mosquitos	14	0	N	0
SB395	Cynomolgus macaque	10 Mosquitos	14	0	N	0
FR840	Cynomolgus macaque	10 Mosquitos	14	0	N	0
BC167	Cynomolgus macaque	10 Mosquitos	14	0	N	0
NV289	Cynomolgus macaque	Control	21	0	N	0
UG171	Cynomolgus macaque	Control	21	0	N	0
NV259	Cynomolgus macaque	Control	21	0	N	0
SB393	Cynomolgus macaque	1 Mosquito	21	0	N	0
FR469A	Cynomolgus macaque	1 Mosquito	21	0	N	0
UG253A	Cynomolgus macaque	Control	21	0	N	0
BC407	Cynomolgus macaque	1 Mosquito	21	0	N	0
CP60	Cynomolgus macaque	1 Mosquito	21	0	N	0
BC116A	Cynomolgus macaque	10 Mosquitos	21	0	N	0
FR423A	Cynomolgus macaque	10 Mosquitos	21	0	N	0
SB395	Cynomolgus macaque	10 Mosquitos	21	0	N	0
FR840	Cynomolgus macaque	10 Mosquitos	21	0	N	0
BC167	Cynomolgus macaque	10 Mosquitos	21	0	N	0
NV289	Cynomolgus macaque	Control	28	0	N	0
UG171	Cynomolgus macaque	Control	28	0	N	0
NV259	Cynomolgus macaque	Control	28	0	N	0
SB393	Cynomolgus macaque	1 Mosquito	28	0	N	0
FR469A	Cynomolgus macaque	1 Mosquito	28	0	N	0
UG253A	Cynomolgus macaque	Control	28	0	N	0
BC407	Cynomolgus macaque	1 Mosquito	28	0	N	0
CP60	Cynomolgus macaque	1 Mosquito	28	0	N	0
BC116A	Cynomolgus macaque	10 Mosquitos	28	0	N	no surviving mosquitoes
FR423A	Cynomolgus macaque	10 Mosquitos	28	0	N	0
SB395	Cynomolgus macaque	10 Mosquitos	28	0	N	0
FR840	Cynomolgus macaque	10 Mosquitos	28	0	N	0
BC167	Cynomolgus macaque	10 Mosquitos	28	0	N	0

## Sheet: Fig 3B
Figure 3B
ID	Species	Final Treatment	Day Post-Infection	Viremia (log10pfu/ml)	Viremia detected after 1 passage?	% mosquitoes infected (body or legs)
6314	Squirrel monkeys	15 Mosquitos	-20	0
6519	Squirrel monkeys	15 Mosquitos	-20	0
4516	Squirrel monkeys	15 Mosquitos	-20	0
5045	Squirrel monkeys	15 Mosquitos	-20	0
4872	Squirrel monkeys	15 Mosquitos	-20	0
6401	Squirrel monkeys	15 Mosquitos	-20	0
6363	Squirrel monkeys	15 Mosquitos	-20	0
6552	Squirrel monkeys	15 Mosquitos	-20	0
6242	Squirrel monkeys	15 Mosquitos	-20	0
5910	Squirrel monkeys	15 Mosquitos	-20	0
6541	Squirrel monkeys	Control	-20	0
6321	Squirrel monkeys	Control	-20	0
6314	Squirrel monkeys	15 Mosquitos	-7	0
6519	Squirrel monkeys	15 Mosquitos	-7	0
4516	Squirrel monkeys	15 Mosquitos	-7	0
5045	Squirrel monkeys	15 Mosquitos	-7	0
4872	Squirrel monkeys	15 Mosquitos	-7	0
6401	Squirrel monkeys	15 Mosquitos	-7	0
6363	Squirrel monkeys	15 Mosquitos	-7	0
6552	Squirrel monkeys	15 Mosquitos	-7	0
6242	Squirrel monkeys	15 Mosquitos	-7	0
5910	Squirrel monkeys	15 Mosquitos	-7	0
6541	Squirrel monkeys	Control	-7	0
6321	Squirrel monkeys	Control	-7	0
6314	Squirrel monkeys	15 Mosquitos	0	0	N
6519	Squirrel monkeys	15 Mosquitos	0	0	N
4516	Squirrel monkeys	15 Mosquitos	0	0	N
5045	Squirrel monkeys	15 Mosquitos	0	0	N
4872	Squirrel monkeys	15 Mosquitos	0	0	N
6401	Squirrel monkeys	15 Mosquitos	0	0	N
6363	Squirrel monkeys	15 Mosquitos	0	0	N
6552	Squirrel monkeys	15 Mosquitos	0	0	N
6242	Squirrel monkeys	15 Mosquitos	0	0	N
5910	Squirrel monkeys	15 Mosquitos	0	0	N
6541	Squirrel monkeys	Control	0	0	N
6321	Squirrel monkeys	Control	0	0	N
6314	Squirrel monkeys	15 Mosquitos	1	0	N	11
6519	Squirrel monkeys	15 Mosquitos	1	0	N	0
4516	Squirrel monkeys	15 Mosquitos	1	1.32222	Y	100
5045	Squirrel monkeys	15 Mosquitos	1	0	N	0
4872	Squirrel monkeys	15 Mosquitos	1	0	N	0
6401	Squirrel monkeys	15 Mosquitos	1	0
6363	Squirrel monkeys	15 Mosquitos	1	0
6552	Squirrel monkeys	15 Mosquitos	1	0
6242	Squirrel monkeys	15 Mosquitos	1	0
5910	Squirrel monkeys	15 Mosquitos	1	0
6541	Squirrel monkeys	Control	1	0	N
6321	Squirrel monkeys	Control	1	0
6314	Squirrel monkeys	15 Mosquitos	2	0
6519	Squirrel monkeys	15 Mosquitos	2	0
4516	Squirrel monkeys	15 Mosquitos	2	0
5045	Squirrel monkeys	15 Mosquitos	2	0
4872	Squirrel monkeys	15 Mosquitos	2	0
6401	Squirrel monkeys	15 Mosquitos	2	0	N	0
6363	Squirrel monkeys	15 Mosquitos	2	1.32222	Y	44
6552	Squirrel monkeys	15 Mosquitos	2	0	N	40
6242	Squirrel monkeys	15 Mosquitos	2	0	N	0
5910	Squirrel monkeys	15 Mosquitos	2	0	N	0
6541	Squirrel monkeys	Control	2	0
6321	Squirrel monkeys	Control	2	0	N
6314	Squirrel monkeys	15 Mosquitos	3	0	N	8
6519	Squirrel monkeys	15 Mosquitos	3	0	N	0
4516	Squirrel monkeys	15 Mosquitos	3	1.32222	Y	0
5045	Squirrel monkeys	15 Mosquitos	3	0	N	0
4872	Squirrel monkeys	15 Mosquitos	3	2.77887	Y	0
6401	Squirrel monkeys	15 Mosquitos	3	0
6363	Squirrel monkeys	15 Mosquitos	3	0
6552	Squirrel monkeys	15 Mosquitos	3	0
6242	Squirrel monkeys	15 Mosquitos	3	0
5910	Squirrel monkeys	15 Mosquitos	3	0
6541	Squirrel monkeys	Control	3	0	N
6321	Squirrel monkeys	Control	3	0
6314	Squirrel monkeys	15 Mosquitos	4	0
6519	Squirrel monkeys	15 Mosquitos	4	0
4516	Squirrel monkeys	15 Mosquitos	4	0
5045	Squirrel monkeys	15 Mosquitos	4	0
4872	Squirrel monkeys	15 Mosquitos	4	0
6401	Squirrel monkeys	15 Mosquitos	4	0	N	0
6363	Squirrel monkeys	15 Mosquitos	4	2.3032	Y	0
6552	Squirrel monkeys	15 Mosquitos	4	0	N	0
6242	Squirrel monkeys	15 Mosquitos	4	0	N	0
5910	Squirrel monkeys	15 Mosquitos	4	0	N	0
6541	Squirrel monkeys	Control	4	0
6321	Squirrel monkeys	Control	4	0	N
6314	Squirrel monkeys	15 Mosquitos	5	0	N	0
6519	Squirrel monkeys	15 Mosquitos	5	0	N	0
4516	Squirrel monkeys	15 Mosquitos	5	0	N	13
5045	Squirrel monkeys	15 Mosquitos	5	0	N	0
4872	Squirrel monkeys	15 Mosquitos	5	0	N	0
6401	Squirrel monkeys	15 Mosquitos	5	0
6363	Squirrel monkeys	15 Mosquitos	5	0
6552	Squirrel monkeys	15 Mosquitos	5	0
6242	Squirrel monkeys	15 Mosquitos	5	0
5910	Squirrel monkeys	15 Mosquitos	5	0
6541	Squirrel monkeys	Control	5	0	N
6321	Squirrel monkeys	Control	5	0
6314	Squirrel monkeys	15 Mosquitos	6	0
6519	Squirrel monkeys	15 Mosquitos	6	0
4516	Squirrel monkeys	15 Mosquitos	6	0
5045	Squirrel monkeys	15 Mosquitos	6	0
4872	Squirrel monkeys	15 Mosquitos	6	0
6401	Squirrel monkeys	15 Mosquitos	6	0
6363	Squirrel monkeys	15 Mosquitos	6	0
6552	Squirrel monkeys	15 Mosquitos	6	0
6242	Squirrel monkeys	15 Mosquitos	6	0
5910	Squirrel monkeys	15 Mosquitos	6	0
6541	Squirrel monkeys	Control	6	0
6321	Squirrel monkeys	Control	6	0
6314	Squirrel monkeys	15 Mosquitos	7	0	N	38
6519	Squirrel monkeys	15 Mosquitos	7	0	N	0
4516	Squirrel monkeys	15 Mosquitos	7	1.61278	Y	0
5045	Squirrel monkeys	15 Mosquitos	7	0	N	0
4872	Squirrel monkeys	15 Mosquitos	7	0	N	0
6401	Squirrel monkeys	15 Mosquitos	7	0
6363	Squirrel monkeys	15 Mosquitos	7	0
6552	Squirrel monkeys	15 Mosquitos	7	0
6242	Squirrel monkeys	15 Mosquitos	7	0
5910	Squirrel monkeys	15 Mosquitos	7	0
6541	Squirrel monkeys	Control	7	0	N
6321	Squirrel monkeys	Control	7	0
6314	Squirrel monkeys	15 Mosquitos	8	0
6519	Squirrel monkeys	15 Mosquitos	8	0
4516	Squirrel monkeys	15 Mosquitos	8	0
5045	Squirrel monkeys	15 Mosquitos	8	0
4872	Squirrel monkeys	15 Mosquitos	8	0
6401	Squirrel monkeys	15 Mosquitos	8	0	N	22
6363	Squirrel monkeys	15 Mosquitos	8	0	N	0
6552	Squirrel monkeys	15 Mosquitos	8	0	N	0
6242	Squirrel monkeys	15 Mosquitos	8	0	N	57
5910	Squirrel monkeys	15 Mosquitos	8	0	N	0
6541	Squirrel monkeys	Control	8	0
6321	Squirrel monkeys	Control	8	0	N
6314	Squirrel monkeys	15 Mosquitos	11	0
6519	Squirrel monkeys	15 Mosquitos	11	0
4516	Squirrel monkeys	15 Mosquitos	11	0
5045	Squirrel monkeys	15 Mosquitos	11	0
4872	Squirrel monkeys	15 Mosquitos	11	0
6401	Squirrel monkeys	15 Mosquitos	11	0	N	0
6363	Squirrel monkeys	15 Mosquitos	11	0	N
6552	Squirrel monkeys	15 Mosquitos	11	0	N	0
6242	Squirrel monkeys	15 Mosquitos	11	0	N	0
5910	Squirrel monkeys	15 Mosquitos	11	0	N	0
6541	Squirrel monkeys	Control	11	0
6321	Squirrel monkeys	Control	11	0	N
6314	Squirrel monkeys	15 Mosquitos	14	0	N	0
6519	Squirrel monkeys	15 Mosquitos	14	0	N	0
4516	Squirrel monkeys	15 Mosquitos	14	1.90849	Y
5045	Squirrel monkeys	15 Mosquitos	14	0	N	0
4872	Squirrel monkeys	15 Mosquitos	14	1.32222	Y	0
6401	Squirrel monkeys	15 Mosquitos	14	0	N	0
6363	Squirrel monkeys	15 Mosquitos	14	2.90363	Y	0
6552	Squirrel monkeys	15 Mosquitos	14	0	N	0
6242	Squirrel monkeys	15 Mosquitos	14	0	N	0
5910	Squirrel monkeys	15 Mosquitos	14	0	N	0
6541	Squirrel monkeys	Control	14	0	N
6321	Squirrel monkeys	Control	14	0	N
6314	Squirrel monkeys	15 Mosquitos	21	0	N	0
6519	Squirrel monkeys	15 Mosquitos	21	0	N	0
4516	Squirrel monkeys	15 Mosquitos	21	0	N	0
5045	Squirrel monkeys	15 Mosquitos	21	0	N	0
4872	Squirrel monkeys	15 Mosquitos	21	0	N	0
6401	Squirrel monkeys	15 Mosquitos	21	0	N	0
6363	Squirrel monkeys	15 Mosquitos	21	0	N	0
6552	Squirrel monkeys	15 Mosquitos	21	0	N	0
6242	Squirrel monkeys	15 Mosquitos	21	0	N	0
5910	Squirrel monkeys	15 Mosquitos	21	0	N	0
6541	Squirrel monkeys	Control	21	0	N
6321	Squirrel monkeys	Control	21	0	N
6314	Squirrel monkeys	15 Mosquitos	28	0	N	0
6519	Squirrel monkeys	15 Mosquitos	28	0	N	0
4516	Squirrel monkeys	15 Mosquitos	28	0	N	0
5045	Squirrel monkeys	15 Mosquitos	28	0	N	0
4872	Squirrel monkeys	15 Mosquitos	28	0	N	0
6401	Squirrel monkeys	15 Mosquitos	28	0	N	0
6363	Squirrel monkeys	15 Mosquitos	28	0	N	0
6552	Squirrel monkeys	15 Mosquitos	28	0	N	0
6242	Squirrel monkeys	15 Mosquitos	28	0	N	0
5910	Squirrel monkeys	15 Mosquitos	28	0	N	0
6541	Squirrel monkeys	Control	28	0	N
6321	Squirrel monkeys	Control	28	0	N

## Sheet: Fig. 4A
Figure 4A
ID	log_V	N	k	paper	disease_class	serotype	NHP	prob
SB393	0	5	0	denv	unknown		Cyno	0
FR469A	0	5	0	denv	unknown		Cyno	0
BC407	0	5	0	denv	unknown		Cyno	0
CP60	0	5	0	denv	unknown		Cyno	0
BC116A	0	7	0	denv	unknown		Cyno	0
FR423A	0	4	0	denv	unknown		Cyno	0
SB395	0	7	0	denv	unknown		Cyno	0
FR840	0	7	0	denv	unknown		Cyno	0
BC167	0	5	0	denv	unknown		Cyno	0
SB393	0	7	0	denv	unknown		Cyno	0
FR469A	0	5	0	denv	unknown		Cyno	0
BC407	0	5	0	denv	unknown		Cyno	0
CP60	0	7	0	denv	unknown		Cyno	0
BC116A	0	7	0	denv	unknown		Cyno	0
FR423A	0	4	0	denv	unknown		Cyno	0
SB395	0	6	0	denv	unknown		Cyno	0
FR840	0	4	0	denv	unknown		Cyno	0
BC167	0	6	0	denv	unknown		Cyno	0
SB393	0	6	0	denv	unknown		Cyno	0
FR469A	0	4	0	denv	unknown		Cyno	0
BC407	0	2	0	denv	unknown		Cyno	0
CP60	0	4	0	denv	unknown		Cyno	0
BC116A	0	3	0	denv	unknown		Cyno	0
FR423A	0	5	0	denv	unknown		Cyno	0
SB395	0	5	0	denv	unknown		Cyno	0
FR840	0	5	0	denv	unknown		Cyno	0
BC167	0	4	0	denv	unknown		Cyno	0
SB393	0	3	0	denv	unknown		Cyno	0
FR469A	3.89006	5	0	denv	unknown		Cyno	0
BC407	0	6	0	denv	unknown		Cyno	0
CP60	0	5	0	denv	unknown		Cyno	0
BC116A	1.30221	2	0	denv	unknown		Cyno	0
FR423A	2.51134	5	0	denv	unknown		Cyno	0
SB395	0	3	0	denv	unknown		Cyno	0
FR840	0	3	0	denv	unknown		Cyno	0
BC167	0	2	0	denv	unknown		Cyno	0
SB393	0	4	0	denv	unknown		Cyno	0
FR469A	0	5	0	denv	unknown		Cyno	0
BC407	0	7	0	denv	unknown		Cyno	0
CP60	0	3	0	denv	unknown		Cyno	0
BC116A	0	8	0	denv	unknown		Cyno	0
FR423A	1.04139	5	3	denv	unknown		Cyno	0.6
SB395	0	4	0	denv	unknown		Cyno	0
FR840	0	4	0	denv	unknown		Cyno	0
BC167	1.04139	5	1	denv	unknown		Cyno	0.2
SB393	0	5	0	denv	unknown		Cyno	0
FR469A	0	4	0	denv	unknown		Cyno	0
BC407	0	9	0	denv	unknown		Cyno	0
CP60	0	6	0	denv	unknown		Cyno	0
BC116A	0	4	0	denv	unknown		Cyno	0
FR423A	0	4	0	denv	unknown		Cyno	0
SB395	0	1	0	denv	unknown		Cyno	0
FR840	1.04139	4	4	denv	unknown		Cyno	1
BC167	0	3	0	denv	unknown		Cyno	0
SB393	0	7	0	denv	unknown		Cyno	0
FR469A	0	10	0	denv	unknown		Cyno	0
BC407	0	4	0	denv	unknown		Cyno	0
CP60	0	6	0	denv	unknown		Cyno	0
BC116A	0	5	0	denv	unknown		Cyno	0
FR423A	0	9	0	denv	unknown		Cyno	0
SB395	0	7	0	denv	unknown		Cyno	0
FR840	0	4	0	denv	unknown		Cyno	0
BC167	0	10	0	denv	unknown		Cyno	0
SB393	0	5	0	denv	unknown		Cyno	0
FR469A	0	5	0	denv	unknown		Cyno	0
BC407	0	7	0	denv	unknown		Cyno	0
CP60	0	4	0	denv	unknown		Cyno	0
BC116A	0	6	0	denv	unknown		Cyno	0
FR423A	0	8	0	denv	unknown		Cyno	0
SB395	0	9	0	denv	unknown		Cyno	0
FR840	0	7	0	denv	unknown		Cyno	0
BC167	0	5	0	denv	unknown		Cyno	0
SB393	0	7	0	denv	unknown		Cyno	0
FR469A	0	6	0	denv	unknown		Cyno	0
BC407	0	7	0	denv	unknown		Cyno	0
CP60	0	7	0	denv	unknown		Cyno	0
BC116A	0	10	0	denv	unknown		Cyno	0
FR423A	0	8	0	denv	unknown		Cyno	0
SB395	0	10	0	denv	unknown		Cyno	0
FR840	0	9	0	denv	unknown		Cyno	0
BC167	0	8	0	denv	unknown		Cyno	0
SB393	0	10	0	denv	unknown		Cyno	0
FR469A	0	9	0	denv	unknown		Cyno	0
BC407	0	6	0	denv	unknown		Cyno	0
CP60	0	9	0	denv	unknown		Cyno	0
FR423A	0	10	0	denv	unknown		Cyno	0
SB395	0	9	0	denv	unknown		Cyno	0
FR840	0	7	0	denv	unknown		Cyno	0
BC167	0	5	0	denv	unknown		Cyno	0
6314	1.04139	9	1	denv	unknown		Squirrel	0.111111
6519	0	8	0	denv	unknown		Squirrel	0
4516	1.32222	10	10	denv	unknown		Squirrel	1
5045	0	9	0	denv	unknown		Squirrel	0
4872	0	11	0	denv	unknown		Squirrel	0
6401	0	2	0	denv	unknown		Squirrel	0
6363	1.32222	9	4	denv	unknown		Squirrel	0.444444
6552	1.04139	5	2	denv	unknown		Squirrel	0.4
6242	0	12	0	denv	unknown		Squirrel	0
5910	0	12	0	denv	unknown		Squirrel	0
6314	1.04139	13	1	denv	unknown		Squirrel	0.0769231
6519	0	13	0	denv	unknown		Squirrel	0
4516	1.32222	7	0	denv	unknown		Squirrel	0
5045	0	10	0	denv	unknown		Squirrel	0
4872	2.77887	14	0	denv	unknown		Squirrel	0
6401	0	6	0	denv	unknown		Squirrel	0
6363	2.3032	4	0	denv	unknown		Squirrel	0
6552	0	6	0	denv	unknown		Squirrel	0
6242	0	7	0	denv	unknown		Squirrel	0
5910	0	8	0	denv	unknown		Squirrel	0
6314	1.04139	10	0	denv	unknown		Squirrel	0
6519	0	10	0	denv	unknown		Squirrel	0
4516	1.04139	8	1	denv	unknown		Squirrel	0.125
5045	0	13	0	denv	unknown		Squirrel	0
4872	1.04139	8	0	denv	unknown		Squirrel	0
6314	1.04139	8	3	denv	unknown		Squirrel	0.375
6519	0	10	0	denv	unknown		Squirrel	0
4516	1.61278	4	0	denv	unknown		Squirrel	0
5045	0	3	0	denv	unknown		Squirrel	0
4872	1.04139	10	0	denv	unknown		Squirrel	0
6401	1.04139	9	2	denv	unknown		Squirrel	0.222222
6363	1.04139	8	0	denv	unknown		Squirrel	0
6552	0	10	0	denv	unknown		Squirrel	0
6242	1.04139	7	4	denv	unknown		Squirrel	0.571429
5910	0	6	0	denv	unknown		Squirrel	0
6401	0	6	0	denv	unknown		Squirrel	0
6552	0	9	0	denv	unknown		Squirrel	0
6242	0	11	0	denv	unknown		Squirrel	0
5910	0	4	0	denv	unknown		Squirrel	0
6314	0	7	0	denv	unknown		Squirrel	0
6519	0	7	0	denv	unknown		Squirrel	0
5045	0	2	0	denv	unknown		Squirrel	0
4872	1.32222	6	0	denv	unknown		Squirrel	0
6401	0	8	0	denv	unknown		Squirrel	0
6363	2.90363	3	0	denv	unknown		Squirrel	0
6552	0	6	0	denv	unknown		Squirrel	0
6242	0	6	0	denv	unknown		Squirrel	0
5910	0	6	0	denv	unknown		Squirrel	0
6314	0	13	0	denv	unknown		Squirrel	0
6519	0	5	0	denv	unknown		Squirrel	0
4516	0	9	0	denv	unknown		Squirrel	0
5045	0	7	0	denv	unknown		Squirrel	0
4872	0	6	0	denv	unknown		Squirrel	0
6401	0	9	0	denv	unknown		Squirrel	0
6363	0	9	0	denv	unknown		Squirrel	0
6552	0	6	0	denv	unknown		Squirrel	0
6242	0	10	0	denv	unknown		Squirrel	0
5910	0	7	0	denv	unknown		Squirrel	0
6314	0	5	0	denv	unknown		Squirrel	0
6519	0	9	0	denv	unknown		Squirrel	0
4516	0	10	0	denv	unknown		Squirrel	0
5045	0	12	0	denv	unknown		Squirrel	0
4872	0	10	0	denv	unknown		Squirrel	0
6401	0	8	0	denv	unknown		Squirrel	0
6363	0	2	0	denv	unknown		Squirrel	0
6552	0	5	0	denv	unknown		Squirrel	0
6242	0	11	0	denv	unknown		Squirrel	0
5910	0	7	0	denv	unknown		Squirrel	0

## Sheet: Fig. 4B
Figure 4B
ID	log_V	N	k	paper	disease_class	serotype	NHP	prob
UGZ626	1.93	10	4	zikv	unknown		Cyno	0.4
UGZ626	3.9	13	8	zikv	unknown		Cyno	0.615385
EC944	3.34	10	3	zikv	unknown		Cyno	0.3
FR1221	3.15	11	1	zikv	unknown		Cyno	0.0909091
UGZ626	4.98	9	8	zikv	unknown		Cyno	0.888889
EC944	5.26	11	11	zikv	unknown		Cyno	1
FR1221	4.58	11	9	zikv	unknown		Cyno	0.818182
UGZ626	4.38	10	7	zikv	unknown		Cyno	0.7
EC944	5.16	9	9	zikv	unknown		Cyno	1
FR1221	4.68	11	11	zikv	unknown		Cyno	1
6550	1.61278	6	0	zikv	unknown		Squirrel	0
6518	1.04139	7	1	zikv	unknown		Squirrel	0.142857
6311	1.04139	12	3	zikv	unknown		Squirrel	0.25
5013	1.90849	10	0	zikv	unknown		Squirrel	0
4806	0	9	0	zikv	unknown		Squirrel	0
6347	1.04139	6	1	zikv	unknown		Squirrel	0.166667
6359	2.08279	8	8	zikv	unknown		Squirrel	1
5730	2.14922	10	1	zikv	unknown		Squirrel	0.1
4683	3.00043	2	2	zikv	unknown		Squirrel	1
4728	3.00043	14	3	zikv	unknown		Squirrel	0.214286
6550	4.04143	4	4	zikv	unknown		Squirrel	1
6518	3.30125	7	4	zikv	unknown		Squirrel	0.571429
6311	3.90314	14	13	zikv	unknown		Squirrel	0.928571
5013	3.90314	9	8	zikv	unknown		Squirrel	0.888889
6347	5.39794	5	5	zikv	unknown		Squirrel	1
6359	4.14616	5	5	zikv	unknown		Squirrel	1
5730	4.2553	1	1	zikv	unknown		Squirrel	1
4683	6.04139	4	4	zikv	unknown		Squirrel	1
4728	6.27875	6	6	zikv	unknown		Squirrel	1
6550	3.77822	13	12	zikv	unknown		Squirrel	0.923077
6518	1.04139	10	4	zikv	unknown		Squirrel	0.4
6311	3.77822	11	4	zikv	unknown		Squirrel	0.363636
5013	4.00004	14	14	zikv	unknown		Squirrel	1
4806	5.60206	11	11	zikv	unknown		Squirrel	1
6550	0	3	0	zikv	unknown		Squirrel	0
6518	0	6	0	zikv	unknown		Squirrel	0
6311	0	4	0	zikv	unknown		Squirrel	0
5013	0	6	0	zikv	unknown		Squirrel	0
4806	0	9	0	zikv	unknown		Squirrel	0
6347	0	9	0	zikv	unknown		Squirrel	0
6359	0	11	0	zikv	unknown		Squirrel	0
5730	0	5	0	zikv	unknown		Squirrel	0
4683	1.32222	7	0	zikv	unknown		Squirrel	0
4728	0	3	0	zikv	unknown		Squirrel	0
6347	0	10	0	zikv	unknown		Squirrel	0
6359	0	10	0	zikv	unknown		Squirrel	0
5730	0	11	0	zikv	unknown		Squirrel	0
4683	0	1	0	zikv	unknown		Squirrel	0
4728	0	3	0	zikv	unknown		Squirrel	0
6550	0	12	0	zikv	unknown		Squirrel	0
6518	0	8	0	zikv	unknown		Squirrel	0
6311	0	11	0	zikv	unknown		Squirrel	0
5013	0	8	0	zikv	unknown		Squirrel	0
4806	0	10	0	zikv	unknown		Squirrel	0
6347	0	6	0	zikv	unknown		Squirrel	0
6359	0	5	0	zikv	unknown		Squirrel	0
5730	0	10	0	zikv	unknown		Squirrel	0
4728	0	12	0	zikv	unknown		Squirrel	0
6550	0	5	0	zikv	unknown		Squirrel	0
6518	0	6	0	zikv	unknown		Squirrel	0
6311	0	6	0	zikv	unknown		Squirrel	0
5013	0	8	0	zikv	unknown		Squirrel	0
4806	0	7	0	zikv	unknown		Squirrel	0
6347	0	6	0	zikv	unknown		Squirrel	0
6359	0	7	0	zikv	unknown		Squirrel	0
5730	0	10	0	zikv	unknown		Squirrel	0
6550	0	11	0	zikv	unknown		Squirrel	0
6518	0	6	0	zikv	unknown		Squirrel	0
6311	0	11	0	zikv	unknown		Squirrel	0
5013	0	10	0	zikv	unknown		Squirrel	0
4806	0	12	0	zikv	unknown		Squirrel	0
6347	0	6	0	zikv	unknown		Squirrel	0
6359	0	9	0	zikv	unknown		Squirrel	0
5730	0	8	0	zikv	unknown		Squirrel	0

[truncated: 22 more sheets: Figure 5A, Fig 5B, Fig. 6A, Fig. S1A, Fig. S1B, Fig. S1C, Fig. S1D, Fig. S2A, Fig. S2B, Fig. S2C, Fig. S2D, Fig. S4A, Fig S5, Fig. S6A, Fig. S6B, Fig. S6C, Fig. S6D, Fig. S6E, Fig. S6F, Fig. S6G …]
